# Supplementary material for: Discovering novel driver mutations from pan-cancer analysis of mutational and gene expression profiles
Source: PLoS One. 2020 Nov 24;15(11):e0242780. doi: 10.1371/journal.pone.0242780 (PMC7685479; doi:10.1371/journal.pone.0242780)
Supplement: S1 Table — Showing the effect of our selected candidate genes on the over-expression and under-expression of genes in each dataset, reported as the proportion of the total number of genes whose gene expression levels get altered when the specified gene is mutated. (XLSX) [file pone.0242780.s003.xlsx]

## Sheet: Complete_Full_enrichment_candidate_genes_noncosmic_8Oct
	gene_affected	BRCA(US) Over Expression	BRCA(US) Under Expression	OV(US) Over Expression	OV(US) Under Expression	PRAD(US) Over Expression	PRAD(US) Under Expression	Cosmic	Name	Entrez GeneId	Genome Location	Tier	Hallmark	Chr Band	Somatic	Germline	Tumour Types(Somatic)	Tumour Types(Germline)	Cancer Syndrome	Tissue Type	Molecular Genetics	Role in Cancer	Mutation Types	Translocation Partner	Other Germline Mut	Other Syndrome	Synonyms	Reactome enrichment	KEGG enrichment	Wiki Pathway enrichment	GO Biological Process enrichment	GO Molecular Function enrichment	Disease Signature enrichment
1	AARS2	0.281333	0.271958	0	0.00294868	0.075345	0.0236292	no																				Gene Expression	Aminoacyl-tRNA biosynthesis Homo sapiens hsa00970		cellular protein complex assembly (GO:0043623),tRNA aminoacylation for protein translation (GO:0006418),tRNA aminoacylation (GO:0043039),amino acid activation (GO:0043038),cellular amino acid metabolic process (GO:0006520),tRNA metabolic process (GO:0006399),mitochondrial RNA metabolic process (GO:0000959),mitochondrial respiratory chain complex assembly (GO:0033108),ncRNA metabolic process (GO:0…	ATP binding (GO:0005524),zinc ion binding (GO:0008270),aminoacyl-tRNA ligase activity (GO:0004812),ligase activity, forming carbon-oxygen bonds (GO:0016875),ligase activity, forming aminoacyl-tRNA and related compounds (GO:0016876),ligase activity (GO:0016874),tRNA binding (GO:0000049)
2	ABCB5	0.0371593	0	0.487677	0.0675557	0.0945169	0.0173997	no																					ABC transporters Homo sapiens hsa02010		regulation of membrane potential (GO:0042391),ATP catabolic process (GO:0006200),purine ribonucleoside monophosphate catabolic process (GO:0009169),ribonucleoside monophosphate catabolic process (GO:0009158),purine nucleoside monophosphate catabolic process (GO:0009128),nucleoside monophosphate catabolic process (GO:0009125),ribonucleoside monophosphate metabolic process (GO:0009161),ATP metaboli…	ATP binding (GO:0005524),ATPase activity (GO:0016887),ATPase activity, coupled (GO:0042623),ATPase activity, coupled to transmembrane movement of substances (GO:0042626),ATPase activity, coupled to movement of substances (GO:0043492),hydrolase activity, acting on acid anhydrides, catalyzing transmembrane movement of substances (GO:0016820),primary active transmembrane transporter activity (GO:001…
3	ABCC12	0.26987	0.28046	0.0681718	0.478171	0.168412	0.00139627	no																					ABC transporters Homo sapiens hsa02010		ATP catabolic process (GO:0006200),purine ribonucleoside monophosphate catabolic process (GO:0009169),ribonucleoside monophosphate catabolic process (GO:0009158),purine nucleoside monophosphate catabolic process (GO:0009128),nucleoside monophosphate catabolic process (GO:0009125),ribonucleoside monophosphate metabolic process (GO:0009161),ATP metabolic process (GO:0046034),purine ribonucleoside m…	ATP binding (GO:0005524),ATPase activity (GO:0016887),ATPase activity, coupled (GO:0042623),ATPase activity, coupled to transmembrane movement of substances (GO:0042626),ATPase activity, coupled to movement of substances (GO:0043492),hydrolase activity, acting on acid anhydrides, catalyzing transmembrane movement of substances (GO:0016820),primary active transmembrane transporter activity (GO:001…	Hepatic Cirrhosis GSE6764,Idiopathic fibrosing alveolitis GSE21369
4	ABCC8	0	0.120967	0.221019	0	0.300038	0.0114924	no																				Diabetes pathways,Integration of energy metabolism	Insulin secretion Homo sapiens hsa04911,Type II diabetes mellitus Homo sapiens hsa04930,ABC transporters Homo sapiens hsa02010		inorganic cation transmembrane transport (GO:0098662),synaptic transmission (GO:0007268),cellular potassium ion transport (GO:0071804),potassium ion transmembrane transport (GO:0071805),potassium ion transport (GO:0006813),ATP catabolic process (GO:0006200),purine ribonucleoside monophosphate catabolic process (GO:0009169),ribonucleoside monophosphate catabolic process (GO:0009158),purine nucleos…	ATP binding (GO:0005524),metal ion transmembrane transporter activity (GO:0046873),ATPase activity (GO:0016887),inorganic cation transmembrane transporter activity (GO:0022890),potassium ion transmembrane transporter activity (GO:0015079),monovalent inorganic cation transmembrane transporter activity (GO:0015077),ATPase activity, coupled (GO:0042623),ion channel binding (GO:0044325),ATPase activi…
5	ABCG2	0.192401	0.199081	0	0.00840595	0.46367	0.0126739	no																					Bile secretion Homo sapiens hsa04976,ABC transporters Homo sapiens hsa02010	Hs Irinotecan Pathway WP229 26589	ATP catabolic process (GO:0006200),purine ribonucleoside monophosphate catabolic process (GO:0009169),ribonucleoside monophosphate catabolic process (GO:0009158),purine nucleoside monophosphate catabolic process (GO:0009128),nucleoside monophosphate catabolic process (GO:0009125),ribonucleoside monophosphate metabolic process (GO:0009161),ATP metabolic process (GO:0046034),purine ribonucleoside m…	ATP binding (GO:0005524),ATPase activity (GO:0016887),ATPase activity, coupled (GO:0042623),ATPase activity, coupled to transmembrane movement of substances (GO:0042626),ATPase activity, coupled to movement of substances (GO:0043492),hydrolase activity, acting on acid anhydrides, catalyzing transmembrane movement of substances (GO:0016820),primary active transmembrane transporter activity (GO:001…	Cardiac Hypertrophy GSE5500,Thrombocytopenia GSE2527,Spinal Muscular Atrophy, Infantile GSE3075
6	ABI3BP	0.313178	0.152395	0.264105	0.000660153	0.000107406	0.00166479	no																							extracellular structure organization (GO:0043062),extracellular matrix organization (GO:0030198),regulation of cell adhesion (GO:0030155),regulation of cell-substrate adhesion (GO:0010810),positive regulation of cell-substrate adhesion (GO:0010811),positive regulation of cell adhesion (GO:0045785)	glycosaminoglycan binding (GO:0005539),collagen binding (GO:0005518),heparin binding (GO:0008201),sulfur compound binding (GO:1901681)	Ankylosing Spondylitides GSE11886,Type 1 diabetes mellitus GSE10586
8	ACTL7B	0.140135	0.0694223	0.055893	0.478171	0.00332957	0.486279	no																								structural constituent of cytoskeleton (GO:0005200)	Retinoschisis GSE5581
9	ACTR3B	0.146322	0.0109315	0	0.0391251	0.00322217	0	no																								ATP binding (GO:0005524),actin binding (GO:0003779)	Huntington's Disease GSE7958,COPD - Chronic obstructive pulmonary disease GSE475,Acute Lung Injury GSE10474,Hypoxia GSE4483
10	ACVR1B	0.00990663	0.133151	0.000528123	0.0405774	0.000268514	0.0219107	no																					TGF-beta signaling pathway Homo sapiens hsa04350,Signaling pathways regulating pluripotency of stem cells Homo sapiens hsa04550,Cytokine-cytokine receptor interaction Homo sapiens hsa04060	Hs MAPK signaling pathway WP382 28779	protein autophosphorylation (GO:0046777),epithelium development (GO:0060429),peptidyl-threonine phosphorylation (GO:0018107),peptidyl-threonine modification (GO:0018210),embryo development (GO:0009790),central nervous system development (GO:0007417),in utero embryonic development (GO:0001701),chordate embryonic development (GO:0043009),embryo development ending in birth or egg hatching (GO:000979…	ATP binding (GO:0005524),protein serine/threonine kinase activity (GO:0004674),transmembrane receptor protein kinase activity (GO:0019199),transmembrane receptor protein serine/threonine kinase activity (GO:0004675),transforming growth factor beta-activated receptor activity (GO:0005024),SMAD binding (GO:0046332),growth factor binding (GO:0019838),receptor signaling protein activity (GO:0005057),…	Alzheimer's Disease GSE5281,Bipolar Disorder GSE5388,Diabetic Neuropathy GSE11343
11	ACVR1C	7.59129e-05	0.139831	0.262477	0.0051932	0.000805542	0.089093	no																					TGF-beta signaling pathway Homo sapiens hsa04350,Signaling pathways regulating pluripotency of stem cells Homo sapiens hsa04550	Hs MAPK signaling pathway WP382 28779	cellular component disassembly (GO:0022411),cellular component disassembly involved in execution phase of apoptosis (GO:0006921),regulation of hormone secretion (GO:0046883),regulation of peptide transport (GO:0090087),regulation of peptide secretion (GO:0002791),regulation of peptide hormone secretion (GO:0090276),negative regulation of secretion by cell (GO:1903531),regulation of insulin secret…	ATP binding (GO:0005524),protein serine/threonine kinase activity (GO:0004674),transmembrane receptor protein kinase activity (GO:0019199),transmembrane receptor protein serine/threonine kinase activity (GO:0004675),transforming growth factor beta-activated receptor activity (GO:0005024),growth factor binding (GO:0019838),receptor signaling protein activity (GO:0005057),receptor signaling protein…
12	ADAM12	0.0946254	3.79564e-05	0.481076	0.0698442	0.468826	0.0349605	no																				Signaling by EGFR			myoblast fusion (GO:0007520),syncytium formation by plasma membrane fusion (GO:0000768),syncytium formation (GO:0006949),epidermal growth factor receptor signaling pathway (GO:0007173),ERBB signaling pathway (GO:0038127)	metalloendopeptidase activity (GO:0004222),metallopeptidase activity (GO:0008237),zinc ion binding (GO:0008270),endopeptidase activity (GO:0004175),SH3 domain binding (GO:0017124)	Polycystic Ovary Syndrome GSE6798,Bipolar Disorder GSE5389
13	ADAM15	0.268769	0.273932	0	0.00756976	5.37028e-05	0.00230922	no																							extracellular structure organization (GO:0043062),extracellular matrix organization (GO:0030198),cellular component morphogenesis (GO:0032989),cellular component disassembly (GO:0022411),extracellular matrix disassembly (GO:0022617),multicellular organismal catabolic process (GO:0044243),collagen catabolic process (GO:0030574),cell-substrate adhesion (GO:0031589),multicellular organismal metaboli…	cell adhesion molecule binding (GO:0050839),metalloendopeptidase activity (GO:0004222),metallopeptidase activity (GO:0008237),integrin binding (GO:0005178),zinc ion binding (GO:0008270),endopeptidase activity (GO:0004175),SH3 domain binding (GO:0017124)
14	ADAM23	0.300805	0.240871	0	0.00290467	0.37071	0.0123516	no																							central nervous system development (GO:0007417)	cell adhesion molecule binding (GO:0050839),metalloendopeptidase activity (GO:0004222),metallopeptidase activity (GO:0008237),integrin binding (GO:0005178),zinc ion binding (GO:0008270),endopeptidase activity (GO:0004175)
15	ADAM29	0.000151826	0.0913232	0.221371	0.0349881	0.196391	0.0130498	no																					Metabolic pathways Homo sapiens hsa01100		spermatogenesis (GO:0007283),male gamete generation (GO:0048232),gamete generation (GO:0007276),multicellular organismal reproductive process (GO:0048609)	metalloendopeptidase activity (GO:0004222),metallopeptidase activity (GO:0008237),zinc ion binding (GO:0008270),endopeptidase activity (GO:0004175)	Bipolar Disorder GSE5389
16	ADAM30	0.154293	0.0734836	0.465452	0.0614383	0.0723914	0.000644434	no																							cell recognition (GO:0008037),fertilization (GO:0009566),multicellular organism reproduction (GO:0032504),single fertilization (GO:0007338),reproduction (GO:0000003),binding of sperm to zona pellucida (GO:0007339),sperm-egg recognition (GO:0035036),cell-cell recognition (GO:0009988)	metalloendopeptidase activity (GO:0004222),metallopeptidase activity (GO:0008237),zinc ion binding (GO:0008270),endopeptidase activity (GO:0004175)	Meningococcal infection GSE4646,MDS - Myelodysplastic syndrome GSE4619
17	ADAMTS13	0.13615	0.0910195	0.0122788	0.2579	0.135063	0.0304495	no																							cell-substrate adhesion (GO:0031589),platelet activation (GO:0030168),integrin-mediated signaling pathway (GO:0007229),cell-matrix adhesion (GO:0007160),protein processing (GO:0016485),protein maturation (GO:0051604),peptide catabolic process (GO:0043171),response to tumor necrosis factor (GO:0034612),response to interferon-gamma (GO:0034341),glycoprotein metabolic process (GO:0009100),response t…	cell adhesion molecule binding (GO:0050839),calcium ion binding (GO:0005509),metalloendopeptidase activity (GO:0004222),metallopeptidase activity (GO:0008237),integrin binding (GO:0005178),zinc ion binding (GO:0008270),endopeptidase activity (GO:0004175)	Lymphatic edema GSE4333,MDS - Myelodysplastic syndrome GSE4619
18	ADAMTS14	0	0.137099	0.0379808	0.0237655	0.348531	0.0155201	no																							extracellular structure organization (GO:0043062),extracellular matrix organization (GO:0030198),multicellular organismal catabolic process (GO:0044243),collagen catabolic process (GO:0030574),multicellular organismal metabolic process (GO:0044236),multicellular organismal macromolecule metabolic process (GO:0044259),collagen metabolic process (GO:0032963),collagen fibril organization (GO:0030199)	metalloendopeptidase activity (GO:0004222),metallopeptidase activity (GO:0008237),zinc ion binding (GO:0008270),endopeptidase activity (GO:0004175)
19	ADAMTS15	0.258597	0.29105	0	0.0395652	0.121529	0.0103646	no																								metalloendopeptidase activity (GO:0004222),metallopeptidase activity (GO:0008237),zinc ion binding (GO:0008270),endopeptidase activity (GO:0004175)
20	ADAMTS16	0.260002	0.288545	0.00968225	0.253191	0	0.0117609	no																							tissue morphogenesis (GO:0048729),morphogenesis of an epithelium (GO:0002009),branching morphogenesis of an epithelial tube (GO:0048754),morphogenesis of a branching structure (GO:0001763),morphogenesis of a branching epithelium (GO:0061138),branching involved in ureteric bud morphogenesis (GO:0001658)	metalloendopeptidase activity (GO:0004222),metallopeptidase activity (GO:0008237),zinc ion binding (GO:0008270),endopeptidase activity (GO:0004175)
21	ADAMTS19	7.59129e-05	0.0384878	0	0.017032	0.000107406	0.00273884	no																								metalloendopeptidase activity (GO:0004222),metallopeptidase activity (GO:0008237),zinc ion binding (GO:0008270),endopeptidase activity (GO:0004175)	Huntington's Disease GSE8762,Type 1 diabetes mellitus GSE10586
22	ADAMTS2	0.00193578	0.141653	0.0796145	0.465584	0	0.000161108	no																							extracellular structure organization (GO:0043062),extracellular matrix organization (GO:0030198),multicellular organismal catabolic process (GO:0044243),collagen catabolic process (GO:0030574),multicellular organismal metabolic process (GO:0044236),multicellular organismal macromolecule metabolic process (GO:0044259),collagen metabolic process (GO:0032963),collagen fibril organization (GO:0030199…	metalloendopeptidase activity (GO:0004222),metallopeptidase activity (GO:0008237),zinc ion binding (GO:0008270),endopeptidase activity (GO:0004175)	Bipolar Disorder GSE5389,Nephroblastoma GSE2712
23	ADAMTS20	0.0430426	0.17384	0.000880204	0.0393011	0.491757	0.0075721	no																							extracellular structure organization (GO:0043062),extracellular matrix organization (GO:0030198),positive regulation of developmental pigmentation (GO:0048087),regulation of pigment cell differentiation (GO:0050932),positive regulation of epithelial cell differentiation (GO:0030858),regulation of developmental pigmentation (GO:0048070),regulation of epithelial cell differentiation (GO:0030856)	metalloendopeptidase activity (GO:0004222),metallopeptidase activity (GO:0008237),zinc ion binding (GO:0008270),endopeptidase activity (GO:0004175)
24	ADAMTS3	0.191376	0.000113869	0.486577	0.0578734	0.474894	0.0297514	no																							extracellular structure organization (GO:0043062),extracellular matrix organization (GO:0030198),multicellular organismal catabolic process (GO:0044243),collagen catabolic process (GO:0030574),multicellular organismal metabolic process (GO:0044236),multicellular organismal macromolecule metabolic process (GO:0044259),collagen metabolic process (GO:0032963),collagen fibril organization (GO:0030199…	metalloendopeptidase activity (GO:0004222),metallopeptidase activity (GO:0008237),glycosaminoglycan binding (GO:0005539),heparin binding (GO:0008201),zinc ion binding (GO:0008270),endopeptidase activity (GO:0004175),sulfur compound binding (GO:1901681)	Adenocarcinoma of lung GSE1037,Bipolar Disorder GSE7036
25	ADAMTS5	0.269377	0.285091	0.47465	0.0837514	0.0703507	0.00510177	no																						Hs Endochondral Ossification WP474 28899,Hs Endochondral Ossification WP474 29737	extracellular structure organization (GO:0043062),extracellular matrix organization (GO:0030198),cellular component disassembly (GO:0022411),extracellular matrix disassembly (GO:0022617),defense response to other organism (GO:0098542),response to other organism (GO:0051707),defense response to bacterium (GO:0042742),response to bacterium (GO:0009617)	cell adhesion molecule binding (GO:0050839),metalloendopeptidase activity (GO:0004222),metallopeptidase activity (GO:0008237),integrin binding (GO:0005178),zinc ion binding (GO:0008270),endopeptidase activity (GO:0004175)	COPD - Chronic obstructive pulmonary disease GSE475,Gastrointestinal stromal tumor GSE15966,Huntington's Disease GSE3583
26	ADAMTS9	0.0997115	0.000265695	0.0758736	0.466596	0.0278718	0.355674	no																							positive regulation of developmental pigmentation (GO:0048087),regulation of pigment cell differentiation (GO:0050932),positive regulation of epithelial cell differentiation (GO:0030858),regulation of developmental pigmentation (GO:0048070),multicellular organismal development (GO:0007275),regulation of epithelial cell differentiation (GO:0030856),glycoprotein catabolic process (GO:0006516),glyco…	metalloendopeptidase activity (GO:0004222),metallopeptidase activity (GO:0008237),zinc ion binding (GO:0008270),endopeptidase activity (GO:0004175)	Escherichia coli infection of the central nervous system GSE3253,Sepsis GSE4479
27	ADCY4	0.000379564	0.138313	0.0261421	0.260628	0.13662	0.000161108	no																				Opioid Signalling,Signalling by NGF,Integration of energy metabolism	Calcium signaling pathway Homo sapiens hsa04020,cAMP signaling pathway Homo sapiens hsa04024,cGMP-PKG signaling pathway Homo sapiens hsa04022,Rap1 signaling pathway Homo sapiens hsa04015,Gastric acid secretion Homo sapiens hsa04971,Adrenergic signaling in cardiomyocytes Homo sapiens hsa04261,Oxytocin signaling pathway Homo sapiens hsa04921,Platelet activation Homo sapiens hsa04611,Dilated cardiom…	Hs Calcium Regulation in the Cardiac Cell WP536 21808,Hs Myometrial Relaxation and Contraction Pathways WP289 21289,Hs G Protein Signaling Pathways WP35 20751	synaptic transmission (GO:0007268),activation of phospholipase C activity (GO:0007202),positive regulation of kinase activity (GO:0033674),positive regulation of phospholipase C activity (GO:0010863),regulation of phospholipase C activity (GO:1900274),adenylate cyclase-inhibiting G-protein coupled receptor signaling pathway (GO:0007193),cellular response to organonitrogen compound (GO:0071417),po…	ATP binding (GO:0005524),adenylate cyclase activity (GO:0004016),phosphorus-oxygen lyase activity (GO:0016849),cyclase activity (GO:0009975),lyase activity (GO:0016829)	Polycystic Ovary Syndrome GSE6798
28	ADCY5	0.0987247	0	0.481956	0.0219611	0.000214811	0.0212663	no																				Opioid Signalling,Signalling by NGF,Integration of energy metabolism	cAMP signaling pathway Homo sapiens hsa04024,cGMP-PKG signaling pathway Homo sapiens hsa04022,Rap1 signaling pathway Homo sapiens hsa04015,Gastric acid secretion Homo sapiens hsa04971,Adrenergic signaling in cardiomyocytes Homo sapiens hsa04261,Oxytocin signaling pathway Homo sapiens hsa04921,Platelet activation Homo sapiens hsa04611,Dilated cardiomyopathy Homo sapiens hsa05414,Circadian entrainm…	Hs Calcium Regulation in the Cardiac Cell WP536 21808,Hs Myometrial Relaxation and Contraction Pathways WP289 21289,Hs G Protein Signaling Pathways WP35 20751	synaptic transmission (GO:0007268),behavior (GO:0007610),activation of phospholipase C activity (GO:0007202),positive regulation of kinase activity (GO:0033674),locomotory behavior (GO:0007626),positive regulation of phospholipase C activity (GO:0010863),regulation of phospholipase C activity (GO:1900274),adenylate cyclase-inhibiting G-protein coupled receptor signaling pathway (GO:0007193),cellu…	ATP binding (GO:0005524),adenylate cyclase activity (GO:0004016),phosphorus-oxygen lyase activity (GO:0016849),cyclase activity (GO:0009975),adenylate cyclase binding (GO:0008179),protein heterodimerization activity (GO:0046982),lyase activity (GO:0016829)	Leukemia, Adult T Cell GSE10789,Parkinson's Disease GSE7621
29	ADCY8	0.114818	0.130494	0.0399613	0.000132031	0.497771	0.0656248	no																				Opioid Signalling,Signalling by NGF,Diabetes pathways,Integration of energy metabolism	Calcium signaling pathway Homo sapiens hsa04020,cAMP signaling pathway Homo sapiens hsa04024,cGMP-PKG signaling pathway Homo sapiens hsa04022,Rap1 signaling pathway Homo sapiens hsa04015,Gastric acid secretion Homo sapiens hsa04971,Adrenergic signaling in cardiomyocytes Homo sapiens hsa04261,Oxytocin signaling pathway Homo sapiens hsa04921,Platelet activation Homo sapiens hsa04611,Dilated cardiom…	Hs Calcium Regulation in the Cardiac Cell WP536 21808,Hs Hypothetical Network for Drug Addiction WP666 28640,Hs Hypothetical Network for Drug Addiction WP666 29740,Hs Myometrial Relaxation and Contraction Pathways WP289 21289,Hs G Protein Signaling Pathways WP35 20751	synaptic transmission (GO:0007268),single-organism behavior (GO:0044708),behavior (GO:0007610),learning or memory (GO:0007611),activation of phospholipase C activity (GO:0007202),cognition (GO:0050890),positive regulation of kinase activity (GO:0033674),positive regulation of phospholipase C activity (GO:0010863),regulation of phospholipase C activity (GO:1900274),adenylate cyclase-inhibiting G-p…	ATP binding (GO:0005524),adenylate cyclase activity (GO:0004016),phosphorus-oxygen lyase activity (GO:0016849),cyclase activity (GO:0009975),lyase activity (GO:0016829)	JRA - Juvenile rheumatoid arthritis GSE7753
30	ADCY9	0.00360586	0.135163	0.0385529	0.00435701	0.0869448	0.0332957	no																				Opioid Signalling,Signalling by NGF,Integration of energy metabolism	Calcium signaling pathway Homo sapiens hsa04020,cAMP signaling pathway Homo sapiens hsa04024,cGMP-PKG signaling pathway Homo sapiens hsa04022,Rap1 signaling pathway Homo sapiens hsa04015,Gastric acid secretion Homo sapiens hsa04971,Adrenergic signaling in cardiomyocytes Homo sapiens hsa04261,Oxytocin signaling pathway Homo sapiens hsa04921,Platelet activation Homo sapiens hsa04611,Dilated cardiom…	Hs Calcium Regulation in the Cardiac Cell WP536 21808,Hs Myometrial Relaxation and Contraction Pathways WP289 21289,Hs G Protein Signaling Pathways WP35 20751	synaptic transmission (GO:0007268),activation of phospholipase C activity (GO:0007202),positive regulation of kinase activity (GO:0033674),positive regulation of phospholipase C activity (GO:0010863),regulation of phospholipase C activity (GO:1900274),adenylate cyclase-inhibiting G-protein coupled receptor signaling pathway (GO:0007193),cellular response to organonitrogen compound (GO:0071417),po…	ATP binding (GO:0005524),adenylate cyclase activity (GO:0004016),phosphorus-oxygen lyase activity (GO:0016849),cyclase activity (GO:0009975),lyase activity (GO:0016829)	Escherichia coli infection of the central nervous system GSE3253,Bipolar Disorder GSE5389,COPD - Chronic obstructive pulmonary disease GSE3320
31	ADCYAP1R1	0	0.140477	0	0.00149635	0.0752913	0.000483325	no																				Signalling by NGF,Signaling by GPCR	cAMP signaling pathway Homo sapiens hsa04024,Neuroactive ligand-receptor interaction Homo sapiens hsa04080,Circadian entrainment Homo sapiens hsa04713,Insulin secretion Homo sapiens hsa04911,Renin secretion Homo sapiens hsa04924	Hs SIDS Susceptibility Pathways WP706 29979,Hs GPCRs, Class B Secretin-like WP334 21381,Hs SIDS Susceptibility Pathways WP706 29396	activation of phospholipase C activity (GO:0007202),regulation of metal ion transport (GO:0010959),positive regulation of phospholipase C activity (GO:0010863),regulation of ion homeostasis (GO:2000021),regulation of phospholipase C activity (GO:1900274),regulation of calcium ion transport into cytosol (GO:0010522),regulation of lipase activity (GO:0060191),positive regulation of phospholipase ac…	small GTPase binding (GO:0031267),GTPase binding (GO:0051020),adenylate cyclase binding (GO:0008179),peptide binding (GO:0042277),amide binding (GO:0033218)	Huntington's Disease GSE8762
32	ADD2	0.00390951	0.165983	0.0373647	0.000616143	0.0716395	0.000751839	no																							actin filament-based process (GO:0030029),regulation of protein depolymerization (GO:1901879),actin cytoskeleton organization (GO:0030036),regulation of protein complex disassembly (GO:0043244),negative regulation of actin filament depolymerization (GO:0030835),regulation of actin filament depolymerization (GO:0030834),actin filament capping (GO:0051693),negative regulation of protein depolymeriz…	calmodulin binding (GO:0005516),actin binding (GO:0003779),spectrin binding (GO:0030507),actin filament binding (GO:0051015),protein homodimerization activity (GO:0042803),protein heterodimerization activity (GO:0046982)	Whipple's Disease GSE16180
33	ADNP	0.100509	0	0	0.00154036	0.000161108	0.025294	no																							regulation of neuron death (GO:1901214),negative regulation of neuron apoptotic process (GO:0043524),negative regulation of neuron death (GO:1901215),regulation of neuron apoptotic process (GO:0043523)	chromatin binding (GO:0003682)	Leukemia, Chronic T-Cell GSE5788,Monoclonal gammopathy of undetermined significance (MGUS) GSE5900,Ulcerative Colitis GSE3365
34	ADORA1	0.000303651	0.137706	0.0420298	0.000748174	0.485151	0.0194404	no																				Signaling by GPCR	cAMP signaling pathway Homo sapiens hsa04024,Neuroactive ligand-receptor interaction Homo sapiens hsa04080,cGMP-PKG signaling pathway Homo sapiens hsa04022,Morphine addiction Homo sapiens hsa05032,Regulation of lipolysis in adipocytes Homo sapiens hsa04923,Renin secretion Homo sapiens hsa04924,Sphingolipid signaling pathway Homo sapiens hsa04071	Hs Nucleotide GPCRs WP80 20847,Hs GPCRs, Class A Rhodopsin-like WP455 21638	regulation of membrane potential (GO:0042391),regulation of system process (GO:0044057),regulation of synaptic transmission, glutamatergic (GO:0051966),muscle system process (GO:0003012),regulation of blood circulation (GO:1903522),membrane depolarization (GO:0051899),negative regulation of synaptic transmission, glutamatergic (GO:0051967),regulation of heart contraction (GO:0008016),behavior (GO…	phospholipase C activity (GO:0004629),phosphoric ester hydrolase activity (GO:0042578),protein heterodimerization activity (GO:0046982),phosphoric diester hydrolase activity (GO:0008081),phospholipase activity (GO:0004620),lipase activity (GO:0016298),G-protein beta/gamma-subunit complex binding (GO:0031683),G-protein coupled receptor binding (GO:0001664),purinergic receptor activity (GO:0035586)	Ventricular hypertrophy GSE4678,Gastrointestinal stromal tumor GSE15966,Uterine leiomyoma GSE2725,Uterine leiomyoma GSE2724
35	ADPRHL1	0.131899	0.000151826	0.0642989	0.464264	0.135653	0.0156275	no																								magnesium ion binding (GO:0000287),hydrolase activity, hydrolyzing N-glycosyl compounds (GO:0016799),hydrolase activity, acting on glycosyl bonds (GO:0016798)	Polycystic Ovary Syndrome GSE6798,NASH GSE24807
36	AGMO	0.118007	0.129773	0.0409735	0.475574	0.376725	0.01987	no																							ether lipid metabolic process (GO:0046485),glycerol ether metabolic process (GO:0006662),ether metabolic process (GO:0018904),carboxylic acid biosynthetic process (GO:0046394),organic acid biosynthetic process (GO:0016053),monocarboxylic acid biosynthetic process (GO:0072330),fatty acid biosynthetic process (GO:0006633),lipid biosynthetic process (GO:0008610),monocarboxylic acid metabolic process…	oxidoreductase activity, acting on paired donors, with incorporation or reduction of molecular oxygen (GO:0016705),monooxygenase activity (GO:0004497),iron ion binding (GO:0005506)
37	AGO3	0.237228	0.296098	0.0552768	0.489041	0.00134257	0	no																							inositol lipid-mediated signaling (GO:0048017),phosphatidylinositol-mediated signaling (GO:0048015),regulation of stem cell proliferation (GO:0072091),neurotrophin signaling pathway (GO:0038179),neurotrophin TRK receptor signaling pathway (GO:0048011),epidermal growth factor receptor signaling pathway (GO:0007173),cellular response to fibroblast growth factor stimulus (GO:0044344),ERBB signaling …	miRNA binding (GO:0035198),translation initiation factor activity (GO:0003743),translation factor activity, nucleic acid binding (GO:0008135)
38	AKAP6	0.0418659	0.14116	0	0.000660153	0.371731	0.0151979	no																						Hs G Protein Signaling Pathways WP35 20751	regulation of membrane potential (GO:0042391),regulation of ion transmembrane transport (GO:0034765),regulation of transmembrane transport (GO:0034762),regulation of system process (GO:0044057),regulation of metal ion transport (GO:0010959),regulation of release of sequestered calcium ion into cytosol by sarcoplasmic reticulum (GO:0010880),positive regulation of cell development (GO:0010720),regu…	ion channel binding (GO:0044325),adenylate cyclase binding (GO:0008179),protein kinase A regulatory subunit binding (GO:0034237),protein kinase A binding (GO:0051018),protein anchor (GO:0043495),protein complex scaffold (GO:0032947)	Leber congenital amaurosis GSE3249
39	AKNA	0.128596	0.0905261	0	0.0034328	0.331239	0.0152516	no																								RNA polymerase II core promoter proximal region sequence-specific DNA binding transcription factor activity (GO:0000982),transcription regulatory region sequence-specific DNA binding (GO:0000976),core promoter proximal region sequence-specific DNA binding (GO:0000987),core promoter proximal region DNA binding (GO:0001159),RNA polymerase II core promoter proximal region sequence-specific DNA bindi…	Adenocarcinoma of lung GSE1037
40	AKR1C1	0	0.140629	0.0273744	0.252927	0.00343698	0	no																					Metabolism of xenobiotics by cytochrome P450 Homo sapiens hsa00980,Steroid hormone biosynthesis Homo sapiens hsa00140		protein oligomerization (GO:0051259),detection of external stimulus (GO:0009581),detection of abiotic stimulus (GO:0009582),anion transport (GO:0006820),phototransduction (GO:0007602),response to organophosphorus (GO:0046683),protein homooligomerization (GO:0051260),phototransduction, visible light (GO:0007603),detection of light stimulus (GO:0009583),detection of visible light (GO:0009584),bile …	oxidoreductase activity, acting on paired donors, with incorporation or reduction of molecular oxygen (GO:0016705),monooxygenase activity (GO:0004497),oxidoreductase activity, acting on paired donors, with incorporation or reduction of molecular oxygen, NAD(P)H as one donor, and incorporation of one atom of oxygen (GO:0016709),carboxylic acid binding (GO:0031406),organic acid binding (GO:0043177)…	COPD - Chronic obstructive pulmonary disease GSE3320,Familial combined hyperlipidaemia GSE1010
41	ALDH1L1	0.239581	0.294656	0.413564	0.0277264	0	0.00708877	no																					One carbon pool by folate Homo sapiens hsa00670	Hs One Carbon Metabolism WP241 21183	cellular modified amino acid metabolic process (GO:0006575),alpha-amino acid catabolic process (GO:1901606),alpha-amino acid metabolic process (GO:1901605),cellular modified amino acid catabolic process (GO:0042219),methylation (GO:0032259),cellular amino acid catabolic process (GO:0009063),cellular amino acid metabolic process (GO:0006520),coenzyme catabolic process (GO:0009109),carboxylic acid …	oxidoreductase activity, acting on the aldehyde or oxo group of donors (GO:0016903),hydroxymethyl-, formyl- and related transferase activity (GO:0016742),oxidoreductase activity, acting on the CH-NH group of donors (GO:0016645),oxidoreductase activity, acting on the aldehyde or oxo group of donors, NAD or NADP as acceptor (GO:0016620),oxidoreductase activity, acting on the CH-NH group of donors, …	Viral cardiomyopathy GSE4172
42	ALDH3A1	0.27507	0.275602	0.0349881	0.00849397	0	0.00886096	no																					Phenylalanine metabolism Homo sapiens hsa00360,beta-Alanine metabolism Homo sapiens hsa00410,Drug metabolism - cytochrome P450 Homo sapiens hsa00982,Chemical carcinogenesis Homo sapiens hsa05204,Tyrosine metabolism Homo sapiens hsa00350,Metabolism of xenobiotics by cytochrome P450 Homo sapiens hsa00980,Histidine metabolism Homo sapiens hsa00340,Glycolysis / Gluconeogenesis Homo sapiens hsa00010,M…		response to organophosphorus (GO:0046683),response to purine-containing compound (GO:0014074),response to cAMP (GO:0051591),response to drug (GO:0042493),response to hypoxia (GO:0001666),aging (GO:0007568),response to decreased oxygen levels (GO:0036293),response to extracellular stimulus (GO:0009991),response to glucocorticoid (GO:0051384),response to oxygen levels (GO:0070482),response to nutri…	alcohol dehydrogenase (NADP+) activity (GO:0008106),oxidoreductase activity, acting on the aldehyde or oxo group of donors (GO:0016903),aldo-keto reductase (NADP) activity (GO:0004033),aldehyde dehydrogenase (NAD) activity (GO:0004029),oxidoreductase activity, acting on the aldehyde or oxo group of donors, NAD or NADP as acceptor (GO:0016620),oxidoreductase activity, acting on CH-OH group of dono…	Meningococcal infection GSE4646,COPD - Chronic obstructive pulmonary disease GSE3320
44	ALKBH2	0.142413	0.0780384	0.485433	0.064651	0.000483325	0.00676655	no																				DNA Repair			demethylation (GO:0070988),oxidative demethylation (GO:0070989),regulation of gene expression, epigenetic (GO:0040029),DNA methylation or demethylation (GO:0044728),DNA modification (GO:0006304),DNA demethylation (GO:0080111),DNA dealkylation (GO:0035510),DNA repair (GO:0006281)	oxidoreductase activity, acting on paired donors, with incorporation or reduction of molecular oxygen (GO:0016705),oxidoreductase activity, acting on paired donors, with incorporation or reduction of molecular oxygen, 2-oxoglutarate as one donor, and incorporation of one atom each of oxygen into both donors (GO:0016706),dioxygenase activity (GO:0051213),demethylase activity (GO:0032451),iron ion …	Astrocytoma GSE4290
45	ALMS1	0.158164	0.205306	0.467036	0.0871842	0.0581601	0.000322217	no																				Cell Cycle, Mitotic			regulation of cytoskeleton organization (GO:0051493),regulation of actin filament-based process (GO:0032970),mitotic cell cycle (GO:0000278),endosomal transport (GO:0016197),regulation of actin cytoskeleton organization (GO:0032956),cell cycle G2/M phase transition (GO:0044839),G2/M transition of mitotic cell cycle (GO:0000086),mitotic cell cycle phase transition (GO:0044772),cell cycle phase tra…		Setleis syndrome GSE16524,Urothelial carcinoma GSE3167
46	ALPK3	0	0.143286	4.40102e-05	0.038685	0.188551	0.0309328	no																							heart development (GO:0007507)	ATP binding (GO:0005524),protein serine/threonine kinase activity (GO:0004674)
47	AMER3	0.101533	0	4.40102e-05	0.00466508	0.452285	0.00837764	no																							Wnt signaling pathway (GO:0016055)
48	AMIGO2	0.103963	0.00185986	0.0366165	0.477291	0.0697062	0.00150368	no																							homophilic cell adhesion via plasma membrane adhesion molecules (GO:0007156),cell-cell adhesion via plasma-membrane adhesion molecules (GO:0098742),cell-cell adhesion (GO:0098609),heterophilic cell-cell adhesion via plasma membrane cell adhesion molecules (GO:0007157)
49	AMOT	0	0.128938	0	0.00567732	0.00230922	0.00477955	no																					Hippo signaling pathway Homo sapiens hsa04390		cell junction assembly (GO:0034329),regulation of small GTPase mediated signal transduction (GO:0051056),cell junction organization (GO:0034330),actin filament-based process (GO:0030029),regulation of endothelial cell migration (GO:0010594),cell-cell junction assembly (GO:0007043),regulation of epithelial cell migration (GO:0010632),cell-cell junction organization (GO:0045216),positive regulation…		Meningococcal infection GSE4646
50	AMPD1	0.000341608	0.0798983	0.0825632	0.477643	0.212556	0.0157886	no																				Metablism of nucleotides	Purine metabolism Homo sapiens hsa00230,Metabolic pathways Homo sapiens hsa01100		ribonucleoside monophosphate metabolic process (GO:0009161),purine ribonucleoside monophosphate metabolic process (GO:0009167),purine nucleoside monophosphate metabolic process (GO:0009126),nucleoside monophosphate metabolic process (GO:0009123),ribonucleotide biosynthetic process (GO:0009260),purine nucleobase metabolic process (GO:0006144),ribose phosphate biosynthetic process (GO:0046390),nucl…	myosin heavy chain binding (GO:0032036),myosin binding (GO:0017022),hydrolase activity, acting on carbon-nitrogen (but not peptide) bonds (GO:0016810),deaminase activity (GO:0019239),hydrolase activity, acting on carbon-nitrogen (but not peptide) bonds, in cyclic amidines (GO:0016814)	Leukemia, Chronic T-Cell GSE5788,Asthma GSE4302
51	ANAPC5	0.260837	0.287596	0.0636388	0.464352	0.441169	0.00998872	no																				Cell Cycle, Mitotic,APC-Cdc20 mediated degradation of Nek2A,Cell Cycle Checkpoints,APC/C:Cdh1-mediated degradation of Skp2,Cdc20:Phospho-APC/C mediated degradation of Cyclin A	Progesterone-mediated oocyte maturation Homo sapiens hsa04914,Oocyte meiosis Homo sapiens hsa04114,HTLV-I infection Homo sapiens hsa05166,Ubiquitin mediated proteolysis Homo sapiens hsa04120,Cell cycle Homo sapiens hsa04110	Hs TGF-beta Receptor Signaling Pathway WP366 21445	regulation of chromosome organization (GO:0033044),negative regulation of cellular catabolic process (GO:0031330),negative regulation of catabolic process (GO:0009895),negative regulation of cellular component organization (GO:0051129),mitotic cell cycle (GO:0000278),negative regulation of organelle organization (GO:0010639),negative regulation of chromosome organization (GO:2001251),regulation o…	phosphatase binding (GO:0019902),protein phosphatase binding (GO:0019903)	Lung transplant rejection GSE2018,Ewing's sarcoma GSE1822,Huntington's Disease GSE3621,Uterine leiomyoma GSE593,CML - Chronic myeloid leukemia GSE11889,Dehydration GSE3110,Epilepsy GSE7486,Huntington's Disease GSE9857,Dehydration GSE4130
52	ANGEL1	0	0.0396645	0	0.000704163	0.000107406	0.0146072	no																									Leukemia, Chronic T-Cell GSE5788,Bipolar Disorder GSE5388,Urothelial carcinoma GSE3167,CML - Chronic myeloid leukemia GSE11889
53	ANGPTL6	0	0.133151	0	0.00110026	0	0.0131035	no																							angiogenesis (GO:0001525)		Nutritional deficiency, NEC GSE1776
54	ANKFN1	0.298489	0.250474	0	0.000484112	0.217228	0.0163257	no																									Huntington's Disease GSE8762,Breast Cancer GSE3744
55	ANKLE2	0.0105139	0.141843	0.243376	0.0181762	0.00177219	0	no																							nuclear envelope organization (GO:0006998),regulation of dephosphorylation (GO:0035303),mitotic cell cycle (GO:0000278),positive regulation of dephosphorylation (GO:0035306),positive regulation of protein dephosphorylation (GO:0035307),regulation of protein dephosphorylation (GO:0035304),mitotic nuclear division (GO:0007067),organelle fission (GO:0048285),nuclear division (GO:0000280),mitotic nuc…	phosphatase binding (GO:0019902),protein phosphatase binding (GO:0019903),protein phosphatase 2A binding (GO:0051721),phosphatase regulator activity (GO:0019208),protein phosphatase regulator activity (GO:0019888),protein phosphatase type 2A regulator activity (GO:0008601)	Influenza GSE3203,MELAS - Mitochondrial myopathy, encephalopathy, lactic acidosis and stroke-like episodes GSE1462,Acute Lung Injury GSE1871
56	ANKRD11	0.136643	0.268731	0.0264941	0.479007	0.400838	0.000107406	no																							organ morphogenesis (GO:0009887),embryo development (GO:0009790),growth (GO:0040007),multicellular organism growth (GO:0035264),in utero embryonic development (GO:0001701),chordate embryonic development (GO:0043009),embryo development ending in birth or egg hatching (GO:0009792),skeletal system morphogenesis (GO:0048705),bone development (GO:0060348),odontogenesis of dentin-containing tooth (GO:0…		Leber congenital amaurosis GSE3249
57	ANKRD12	0.212176	0.015638	0.0150515	0.216706	0	0.00864615	no																									Alzheimer's Disease GSE5281,Neurological pain disorder GSE15041,Huntington's Disease GSE1751,Huntington's Disease GSE3583
58	ANO1	0.305853	0.190921	0.017164	0.237215	0.000214811	0.018796	no																							regulation of membrane potential (GO:0042391),chloride transport (GO:0006821),chloride transmembrane transport (GO:1902476),inorganic anion transport (GO:0015698),inorganic anion transmembrane transport (GO:0098661),anion transport (GO:0006820),anion transmembrane transport (GO:0098656)	gated channel activity (GO:0022836),ion channel activity (GO:0005216),substrate-specific channel activity (GO:0022838),channel activity (GO:0015267),passive transmembrane transporter activity (GO:0022803),cation channel activity (GO:0005261),anion channel activity (GO:0005253),chloride channel activity (GO:0005254),chloride transmembrane transporter activity (GO:0015108),ion gated channel activit…	Obstructive sleep apnea GSE1873
59	ANO2	0.000303651	0.0373112	0.0304551	0.00686559	0.000107406	0.00982761	no																					Olfactory transduction Homo sapiens hsa04740		chloride transport (GO:0006821),chloride transmembrane transport (GO:1902476),inorganic anion transport (GO:0015698),inorganic anion transmembrane transport (GO:0098661),anion transport (GO:0006820),anion transmembrane transport (GO:0098656)	gated channel activity (GO:0022836),ion channel activity (GO:0005216),substrate-specific channel activity (GO:0022838),channel activity (GO:0015267),passive transmembrane transporter activity (GO:0022803),anion channel activity (GO:0005253),chloride channel activity (GO:0005254),chloride transmembrane transporter activity (GO:0015108),ion gated channel activity (GO:0022839),inorganic anion transm…	JRA - Juvenile rheumatoid arthritis GSE7753,Nicotine addiction GSE11208
60	ANO3	0.136643	0.0971305	0	0.0021565	0.468772	0.013909	no																							regulation of membrane lipid distribution (GO:0097035),plasma membrane organization (GO:0007009),phospholipid scrambling (GO:0017121)	gated channel activity (GO:0022836),ion channel activity (GO:0005216),substrate-specific channel activity (GO:0022838),channel activity (GO:0015267),passive transmembrane transporter activity (GO:0022803),anion channel activity (GO:0005253),chloride channel activity (GO:0005254),chloride transmembrane transporter activity (GO:0015108),ion gated channel activity (GO:0022839),inorganic anion transm…	Cardiomyopathy GSE5406,Ankylosing Spondylitides GSE11886,Type 1 diabetes mellitus GSE10586,Septic Shock GSE9692,Premature aging GSE10123
61	ANO4	0.296819	0.233963	0.0134671	0.262389	0.00354439	0.0953762	no																							chloride transport (GO:0006821),chloride transmembrane transport (GO:1902476),inorganic anion transport (GO:0015698),inorganic anion transmembrane transport (GO:0098661),anion transport (GO:0006820),anion transmembrane transport (GO:0098656)	gated channel activity (GO:0022836),ion channel activity (GO:0005216),substrate-specific channel activity (GO:0022838),channel activity (GO:0015267),passive transmembrane transporter activity (GO:0022803),anion channel activity (GO:0005253),chloride channel activity (GO:0005254),chloride transmembrane transporter activity (GO:0015108),ion gated channel activity (GO:0022839),inorganic anion transm…
62	ANO5	0.248007	0.29792	0.0025966	0.0337998	0.0644971	0.508995	no																							chloride transport (GO:0006821),chloride transmembrane transport (GO:1902476),inorganic anion transport (GO:0015698),inorganic anion transmembrane transport (GO:0098661),anion transport (GO:0006820),anion transmembrane transport (GO:0098656)	gated channel activity (GO:0022836),ion channel activity (GO:0005216),substrate-specific channel activity (GO:0022838),channel activity (GO:0015267),passive transmembrane transporter activity (GO:0022803),anion channel activity (GO:0005253),chloride channel activity (GO:0005254),chloride transmembrane transporter activity (GO:0015108),ion gated channel activity (GO:0022839),inorganic anion transm…	Huntington's Disease GSE8762
63	AOC2	0.0960677	0	0.368718	0.064739	0.001987	0.00316847	no																					Phenylalanine metabolism Homo sapiens hsa00360,beta-Alanine metabolism Homo sapiens hsa00410,Tyrosine metabolism Homo sapiens hsa00350,Glycine, serine and threonine metabolism Homo sapiens hsa00260,Metabolic pathways Homo sapiens hsa01100		sensory perception (GO:0007600),phenol-containing compound metabolic process (GO:0018958),visual perception (GO:0007601),sensory perception of light stimulus (GO:0050953),catechol-containing compound metabolic process (GO:0009712),catecholamine metabolic process (GO:0006584),organic hydroxy compound metabolic process (GO:1901615),amine metabolic process (GO:0009308)	oxidoreductase activity, acting on the CH-NH2 group of donors, oxygen as acceptor (GO:0016641),oxidoreductase activity, acting on the CH-NH2 group of donors (GO:0016638),copper ion binding (GO:0005507),cofactor binding (GO:0048037),quinone binding (GO:0048038),electron carrier activity (GO:0009055)
64	APOA4	0.180938	0.129469	0	0.000924214	0	0.00139627	no																				Metabolism of lipids and lipoproteins	Vitamin digestion and absorption Homo sapiens hsa04977,Fat digestion and absorption Homo sapiens hsa04975	Hs Statin Pathway PharmGKB WP430 21586,Hs Statin Pathway PharmGKB WP430 29996	regulation of system process (GO:0044057),single organism cell adhesion (GO:0098602),single organismal cell-cell adhesion (GO:0016337),multicellular organismal catabolic process (GO:0044243),multicellular organismal metabolic process (GO:0044236),response to inorganic substance (GO:0010035),regulation of lipase activity (GO:0060191),detection of external stimulus (GO:0009581),detection of abiotic…	enzyme activator activity (GO:0008047),phospholipid binding (GO:0005543),protein homodimerization activity (GO:0042803),lipid transporter activity (GO:0005319),copper ion binding (GO:0005507),cholesterol transporter activity (GO:0017127),sterol transporter activity (GO:0015248),phosphatidylcholine binding (GO:0031210),alcohol binding (GO:0043178),quaternary ammonium group binding (GO:0050997),ant…	In situ melanoma of skin GSE4587
65	APOB	0.138237	0.220717	0.0406654	0.000704163	0.113259	0.00741099	no																					Vitamin digestion and absorption Homo sapiens hsa04977,Fat digestion and absorption Homo sapiens hsa04975		hemostasis (GO:0007599),coagulation (GO:0050817),blood coagulation (GO:0007596),post-embryonic development (GO:0009791),response to inorganic substance (GO:0010035),detection of external stimulus (GO:0009581),detection of abiotic stimulus (GO:0009582),embryo development (GO:0009790),leukocyte migration (GO:0050900),phototransduction (GO:0007602),nervous system development (GO:0007399),phototransd…	glycosaminoglycan binding (GO:0005539),heparin binding (GO:0008201),phospholipid binding (GO:0005543),sulfur compound binding (GO:1901681),lipid transporter activity (GO:0005319),cholesterol transporter activity (GO:0017127),sterol transporter activity (GO:0015248),low-density lipoprotein particle receptor binding (GO:0050750),lipoprotein particle receptor binding (GO:0070325)
66	ARFGEF2	0.187922	0.000227739	0.0786022	0.478435	0.0581064	0.454487	no																				Metabolism of proteins	Endocytosis Homo sapiens hsa04144		positive regulation of GTPase activity (GO:0043547),positive regulation of GTP catabolic process (GO:0033126),regulation of small GTPase mediated signal transduction (GO:0051056),secretion by cell (GO:0032940),exocytosis (GO:0006887),positive regulation of cytokine production (GO:0001819),regulation of ARF protein signal transduction (GO:0032012),regulation of Ras protein signal transduction (GO:…	guanyl-nucleotide exchange factor activity (GO:0005085),GABA receptor binding (GO:0050811),ARF guanyl-nucleotide exchange factor activity (GO:0005086),protein kinase A regulatory subunit binding (GO:0034237),protein kinase A binding (GO:0051018),myosin binding (GO:0017022)	Serous carcinoma GSE10971
67	ARHGAP20	0.132961	0.117513	0.0288267	0.00594138	5.37028e-05	0.00606842	no																				Signaling by Rho GTPases			positive regulation of GTPase activity (GO:0043547),positive regulation of GTP catabolic process (GO:0033126),regulation of small GTPase mediated signal transduction (GO:0051056),small GTPase mediated signal transduction (GO:0007264)	nucleoside-triphosphatase regulator activity (GO:0060589),enzyme activator activity (GO:0008047),GTPase activator activity (GO:0005096),GTPase regulator activity (GO:0030695)	Huntington's Disease GSE8762,SCID - Severe combined immunodeficiency GSE3414,Nutritional deficiency, NEC GSE1776
68	ARHGAP21	0.0951188	0.000265695	0	0.0030367	0	0.00585361	no																							positive regulation of GTPase activity (GO:0043547),positive regulation of GTP catabolic process (GO:0033126),microtubule-based movement (GO:0007018),microtubule-based process (GO:0007017),maintenance of location in cell (GO:0051651),Golgi organization (GO:0007030),maintenance of location (GO:0051235),organelle transport along microtubule (GO:0072384),establishment of organelle localization (GO:0…	nucleoside-triphosphatase regulator activity (GO:0060589),enzyme activator activity (GO:0008047),GTPase activator activity (GO:0005096),GTPase regulator activity (GO:0030695)	Schizophrenia GSE4036,Rhinovirus infection GSE11348,Hypoxia GSE4483
69	ARHGAP25	0.00121461	0.134404	0.480327	0.0917173	0.0977928	0.0122442	no																				Signaling by Rho GTPases			positive regulation of GTPase activity (GO:0043547),positive regulation of GTP catabolic process (GO:0033126),regulation of small GTPase mediated signal transduction (GO:0051056),small GTPase mediated signal transduction (GO:0007264)	nucleoside-triphosphatase regulator activity (GO:0060589),enzyme activator activity (GO:0008047),GTPase activator activity (GO:0005096),GTPase regulator activity (GO:0030695)	LGLL - Large granular lymphocytic leukemia GSE10631
70	ARHGAP31	0.000113869	0.0384499	0.194129	0.000308071	0.0281403	0.00171849	no																							positive regulation of GTPase activity (GO:0043547),positive regulation of GTP catabolic process (GO:0033126),regulation of small GTPase mediated signal transduction (GO:0051056),small GTPase mediated signal transduction (GO:0007264)	nucleoside-triphosphatase regulator activity (GO:0060589),enzyme activator activity (GO:0008047),GTPase activator activity (GO:0005096),GTPase regulator activity (GO:0030695),SH3 domain binding (GO:0017124)	Arrhythmogenic Right Ventricular Cardiomyopathy GSE4120
71	ARHGAP32	0.235785	0.295681	0	0.000308071	0.099028	0.00606842	no																							positive regulation of GTPase activity (GO:0043547),positive regulation of GTP catabolic process (GO:0033126),regulation of small GTPase mediated signal transduction (GO:0051056),small GTPase mediated signal transduction (GO:0007264)	nucleoside-triphosphatase regulator activity (GO:0060589),enzyme activator activity (GO:0008047),GTPase activator activity (GO:0005096),GTPase regulator activity (GO:0030695),phospholipid binding (GO:0005543),phosphatidylinositol binding (GO:0035091)	Cardiomyopathy GSE5406,Adenoma GSE8514,COPD - Chronic obstructive pulmonary disease GSE475,Parkinson's Disease GSE7621
72	ARHGAP35	0.222539	0.0384499	0.481824	0.06047	5.37028e-05	0.00230922	no																					Focal adhesion Homo sapiens hsa04510,Regulation of actin cytoskeleton Homo sapiens hsa04810,Platelet activation Homo sapiens hsa04611,Leukocyte transendothelial migration Homo sapiens hsa04670		neuron projection guidance (GO:0097485),axon guidance (GO:0007411),positive regulation of GTPase activity (GO:0043547),positive regulation of GTP catabolic process (GO:0033126),positive regulation of Ras GTPase activity (GO:0032320),regulation of small GTPase mediated signal transduction (GO:0051056),regulation of Ras GTPase activity (GO:0032318),positive regulation of Rho GTPase activity (GO:003…	nucleoside-triphosphatase regulator activity (GO:0060589),enzyme activator activity (GO:0008047),GTPase activator activity (GO:0005096),GTPase regulator activity (GO:0030695),Rho GTPase activator activity (GO:0005100),Ras GTPase activator activity (GO:0005099),small GTPase regulator activity (GO:0005083),transcription corepressor activity (GO:0003714),guanyl ribonucleotide binding (GO:0032561),gu…	Cardiomyopathy, Dilated GSE3586,Anaplasmosis GSE2600
73	ARHGAP44	0.0299097	0.0396265	0	0.00743773	0.322861	0.0138016	no																							positive regulation of GTPase activity (GO:0043547),positive regulation of GTP catabolic process (GO:0033126),regulation of small GTPase mediated signal transduction (GO:0051056),secretion by cell (GO:0032940),exocytosis (GO:0006887),small GTPase mediated signal transduction (GO:0007264)	nucleoside-triphosphatase regulator activity (GO:0060589),enzyme activator activity (GO:0008047),GTPase activator activity (GO:0005096),GTPase regulator activity (GO:0030695),phospholipid binding (GO:0005543)	Rhinovirus infection GSE11348
74	ARHGAP8	0.0966371	0.0023533	0	0.00712965	0.0383975	0.000214811	no																							positive regulation of GTPase activity (GO:0043547),positive regulation of GTP catabolic process (GO:0033126),positive regulation of Ras GTPase activity (GO:0032320),regulation of small GTPase mediated signal transduction (GO:0051056),regulation of Ras GTPase activity (GO:0032318),positive regulation of Rho GTPase activity (GO:0032321),regulation of Rho GTPase activity (GO:0032319),positive regul…	nucleoside-triphosphatase regulator activity (GO:0060589),enzyme activator activity (GO:0008047),GTPase activator activity (GO:0005096),GTPase regulator activity (GO:0030695),Rho GTPase activator activity (GO:0005100),Ras GTPase activator activity (GO:0005099),small GTPase regulator activity (GO:0005083)
75	ARHGAP9	0.000341608	0.0379944	0.0778101	0.468621	5.37028e-05	0.0018796	no																				Signaling by Rho GTPases			positive regulation of GTPase activity (GO:0043547),positive regulation of GTP catabolic process (GO:0033126),regulation of small GTPase mediated signal transduction (GO:0051056),small GTPase mediated signal transduction (GO:0007264)	nucleoside-triphosphatase regulator activity (GO:0060589),enzyme activator activity (GO:0008047),GTPase activator activity (GO:0005096),GTPase regulator activity (GO:0030695),phospholipid binding (GO:0005543),phosphatidylinositol-3,4,5-trisphosphate binding (GO:0005547),phosphatidylinositol phosphate binding (GO:1901981),phosphatidylinositol binding (GO:0035091)	Lymphatic edema GSE4333,Thrombocytopenia GSE2527
76	ARHGEF1	0.0116147	0.174713	0	8.80204e-05	0.00273884	0	no																				Hemostasis,Signalling by NGF	Regulation of actin cytoskeleton Homo sapiens hsa04810,Platelet activation Homo sapiens hsa04611,Vascular smooth muscle contraction Homo sapiens hsa04270,Proteoglycans in cancer Homo sapiens hsa05205,Pathways in cancer Homo sapiens hsa05200		regulation of neuron differentiation (GO:0045664),positive regulation of GTPase activity (GO:0043547),positive regulation of GTP catabolic process (GO:0033126),regulation of neuron projection development (GO:0010975),positive regulation of Ras GTPase activity (GO:0032320),regulation of Ras GTPase activity (GO:0032318),positive regulation of Rho GTPase activity (GO:0032321),regulation of cell morp…	Ras guanyl-nucleotide exchange factor activity (GO:0005088),guanyl-nucleotide exchange factor activity (GO:0005085),Rho guanyl-nucleotide exchange factor activity (GO:0005089),nucleoside-triphosphatase regulator activity (GO:0060589),enzyme activator activity (GO:0008047),GTPase activator activity (GO:0005096),GTPase regulator activity (GO:0030695)	Leukemia, Chronic T-Cell GSE5788,Barrett Esophagus GSE1420,Actinic keratosis GSE2503,Inclusion Body Myositides GSE3112
79	ARHGEF11	0.28771	0.260723	0	0.0030367	0.229794	0.0106332	no																				Signaling by Rho GTPases	Vascular smooth muscle contraction Homo sapiens hsa04270,Pathways in cancer Homo sapiens hsa05200		neuron projection guidance (GO:0097485),axon guidance (GO:0007411),positive regulation of GTPase activity (GO:0043547),positive regulation of GTP catabolic process (GO:0033126),positive regulation of Ras GTPase activity (GO:0032320),muscle system process (GO:0003012),regulation of small GTPase mediated signal transduction (GO:0051056),muscle contraction (GO:0006936),regulation of Ras GTPase activ…	Ras guanyl-nucleotide exchange factor activity (GO:0005088),guanyl-nucleotide exchange factor activity (GO:0005085),Rho guanyl-nucleotide exchange factor activity (GO:0005089),nucleoside-triphosphatase regulator activity (GO:0060589),enzyme activator activity (GO:0008047),GTPase activator activity (GO:0005096),GTPase regulator activity (GO:0030695),G-protein coupled receptor binding (GO:0001664)	Alzheimer's Disease GSE1297,Type 1 diabetes mellitus GSE11,JRA - Juvenile rheumatoid arthritis GSE7753,Premature aging GSE10123
80	ARHGEF2	0.23495	0.30312	0.43777	0.0511399	0.000912948	0.00134257	no																				Signaling by Rho GTPases	Pathogenic Escherichia coli infection Homo sapiens hsa05130		positive regulation of GTPase activity (GO:0043547),positive regulation of GTP catabolic process (GO:0033126),cellular component morphogenesis (GO:0032989),positive regulation of Ras GTPase activity (GO:0032320),regulation of small GTPase mediated signal transduction (GO:0051056),regulation of Ras GTPase activity (GO:0032318),positive regulation of Rho GTPase activity (GO:0032321),regulation of R…	Ras guanyl-nucleotide exchange factor activity (GO:0005088),guanyl-nucleotide exchange factor activity (GO:0005085),Rho guanyl-nucleotide exchange factor activity (GO:0005089),microtubule binding (GO:0008017),tubulin binding (GO:0015631),zinc ion binding (GO:0008270),Rac guanyl-nucleotide exchange factor activity (GO:0030676),Rho GTPase binding (GO:0017048),small GTPase binding (GO:0031267),GTPas…	Schizophrenia GSE4036,Overexertion GSE3606,Thrombocytopenia GSE2527,Serous carcinoma GSE10971,Hypercholesteremia GSE3889
81	ARHGEF26	0.100888	0	0	0.00167239	0.00123516	0.00810912	no																					Bacterial invasion of epithelial cells Homo sapiens hsa05100		positive regulation of GTPase activity (GO:0043547),positive regulation of GTP catabolic process (GO:0033126),cellular component morphogenesis (GO:0032989),positive regulation of Ras GTPase activity (GO:0032320),regulation of Ras GTPase activity (GO:0032318),positive regulation of Rho GTPase activity (GO:0032321),regulation of Rho GTPase activity (GO:0032319),cell morphogenesis (GO:0000902),cell …	Ras guanyl-nucleotide exchange factor activity (GO:0005088),guanyl-nucleotide exchange factor activity (GO:0005085),Rho guanyl-nucleotide exchange factor activity (GO:0005089)	Polycystic Ovary Syndrome GSE6798
82	ARHGEF5	0.114666	0.129318	0.07759	0.469105	0.000161108	0.0095591	no																							positive regulation of GTPase activity (GO:0043547),positive regulation of GTP catabolic process (GO:0033126),positive regulation of Ras GTPase activity (GO:0032320),regulation of Ras GTPase activity (GO:0032318),positive regulation of Rho GTPase activity (GO:0032321),regulation of Rho GTPase activity (GO:0032319),actin filament-based process (GO:0030029),actin cytoskeleton organization (GO:00300…	Ras guanyl-nucleotide exchange factor activity (GO:0005088),guanyl-nucleotide exchange factor activity (GO:0005085),Rho guanyl-nucleotide exchange factor activity (GO:0005089),guanyl ribonucleotide binding (GO:0032561),guanyl nucleotide binding (GO:0019001),GTP binding (GO:0005525)
83	ARID3B	0.00242921	0.121385	0.473198	0.0533844	0.075345	0.0236292	no																								RNA polymerase II core promoter proximal region sequence-specific DNA binding transcription factor activity (GO:0000982),RNA polymerase II distal enhancer sequence-specific DNA binding transcription factor activity involved in positive regulation of transcription (GO:0001205),transcription regulatory region sequence-specific DNA binding (GO:0000976),core promoter proximal region sequence-specific…	Lung transplant rejection GSE2018,Urothelial carcinoma GSE3167
84	ARID4B	0.27488	0.273438	0.0926415	0.497051	0.000537028	0.0288921	no																							peptidyl-lysine modification (GO:0018205),histone lysine methylation (GO:0034968),chromatin modification (GO:0016568),covalent chromatin modification (GO:0016569),histone modification (GO:0016570),histone methylation (GO:0016571),peptidyl-lysine trimethylation (GO:0018023),histone H3-K9 methylation (GO:0051567),peptidyl-lysine methylation (GO:0018022),histone H3-K9 modification (GO:0061647),regul…		Huntington's Disease GSE1751,Breast Cancer GSE2429,In situ melanoma of skin GSE4587
85	ARID5B	0.0630456	0.137402	0	0.00193645	0.0106869	0.000161108	no																							post-embryonic development (GO:0009791),organ morphogenesis (GO:0009887),growth (GO:0040007),kidney development (GO:0001822),multicellular organism growth (GO:0035264),female gonad development (GO:0008585),palate development (GO:0060021),gonad development (GO:0008406),platelet-derived growth factor receptor signaling pathway (GO:0048008),skeletal system morphogenesis (GO:0048705),liver developmen…	transcription coactivator activity (GO:0003713)	Huntington's Disease GSE7958,Lymphatic edema GSE4333,JRA - Juvenile rheumatoid arthritis GSE7753,Huntington's Disease GSE1751,In situ melanoma of skin GSE4587,LGLL - Large granular lymphocytic leukemia GSE10631,Huntington's Disease GSE9857
86	ARMC4	0.000910954	0.137782	0.0404014	0.000176041	0.000161108	0.00886096	no																							microtubule-based movement (GO:0007018),microtubule-based process (GO:0007017),ventricular system development (GO:0021591),cilium movement (GO:0003341),cellular protein complex assembly (GO:0043623),pattern specification process (GO:0007389),left/right axis specification (GO:0070986),axonemal dynein complex assembly (GO:0070286),axis specification (GO:0009798)		Endometriosis GSE7305
87	ARPP21	0.2942	0.261216	0.239284	0.00457706	0.00789431	0.351377	no																							cellular response to heat (GO:0034605),response to temperature stimulus (GO:0009266),response to heat (GO:0009408)	calmodulin binding (GO:0005516)	Whipple's Disease GSE16180,JRA - Juvenile rheumatoid arthritis GSE7753,Psoriasis vulgaris GSE13355,Sepsis GSE4479,Huntington's Disease GSE5786
88	ARSF	0.236165	0.298603	0.00105625	0.0393011	0.50341	0.118522	no																							glycolipid metabolic process (GO:0006664),liposaccharide metabolic process (GO:1903509),post-translational protein modification (GO:0043687),glycosphingolipid metabolic process (GO:0006687),membrane lipid metabolic process (GO:0006643),sphingolipid metabolic process (GO:0006665)	arylsulfatase activity (GO:0004065),sulfuric ester hydrolase activity (GO:0008484)
89	ASAP1	0.0221666	0.138465	0.261113	0.0317314	0	0.00418882	no																					Fc gamma R-mediated phagocytosis Homo sapiens hsa04666,Endocytosis Homo sapiens hsa04144	Hs EGFR1 Signaling Pathway WP437 21600	positive regulation of GTPase activity (GO:0043547),positive regulation of GTP catabolic process (GO:0033126),cellular component morphogenesis (GO:0032989),regulation of Ras GTPase activity (GO:0032318),cell projection morphogenesis (GO:0048858),cell part morphogenesis (GO:0032990),regulation of ARF GTPase activity (GO:0032312),cilium morphogenesis (GO:0060271)	nucleoside-triphosphatase regulator activity (GO:0060589),enzyme activator activity (GO:0008047),GTPase activator activity (GO:0005096),GTPase regulator activity (GO:0030695),phospholipid binding (GO:0005543),zinc ion binding (GO:0008270),phosphatidylinositol-3,4,5-trisphosphate binding (GO:0005547),phosphatidylinositol phosphate binding (GO:1901981),phosphatidylinositol binding (GO:0035091),smal…	Serous carcinoma GSE10971,Lung transplant rejection GSE3418,Arrhythmogenic Right Ventricular Cardiomyopathy GSE4120
90	ASAP2	0.000303651	0.0386396	0	0.00237655	0.000214811	0.00123516	no																					Fc gamma R-mediated phagocytosis Homo sapiens hsa04666,Endocytosis Homo sapiens hsa04144		positive regulation of GTPase activity (GO:0043547),positive regulation of GTP catabolic process (GO:0033126),regulation of Ras GTPase activity (GO:0032318),regulation of ARF GTPase activity (GO:0032312)	nucleoside-triphosphatase regulator activity (GO:0060589),enzyme activator activity (GO:0008047),GTPase activator activity (GO:0005096),GTPase regulator activity (GO:0030695),zinc ion binding (GO:0008270),small GTPase regulator activity (GO:0005083),ARF GTPase activator activity (GO:0008060)	Barrett Esophagus GSE1420,COPD - Chronic obstructive pulmonary disease GSE1650,Serous carcinoma GSE10971,Pseudomonas Infection GSE923
91	ASB17	0.00599712	0.136757	0.038685	0.461183	0.000214811	0	no																									Glaucoma GSE3554,Retinoschisis GSE5581,Idiopathic fibrosing alveolitis GSE21369
92	ASB6	0.284104	0.270477	4.40102e-05	0.000616143	0.000322217	0.0114387	no																									MS (Multiple Sclerosis) GSE10064,Premature aging GSE10123,Appendicitis GSE9579
93	ASH1L	0.00872998	0.0989144	0	0.000352082	0.00327587	0.0974169	no																					Tight junction Homo sapiens hsa04530,Lysine degradation Homo sapiens hsa00310		histone lysine methylation (GO:0034968),chromatin modification (GO:0016568),covalent chromatin modification (GO:0016569),histone modification (GO:0016570),histone methylation (GO:0016571),protein alkylation (GO:0008213),protein methylation (GO:0006479),macromolecule methylation (GO:0043414),DNA conformation change (GO:0071103),methylation (GO:0032259),transcription from RNA polymerase II promoter…	zinc ion binding (GO:0008270),S-adenosylmethionine-dependent methyltransferase activity (GO:0008757),histone-lysine N-methyltransferase activity (GO:0018024),chromatin binding (GO:0003682),protein-lysine N-methyltransferase activity (GO:0016279),lysine N-methyltransferase activity (GO:0016278),histone methyltransferase activity (GO:0042054),protein methyltransferase activity (GO:0008276),N-methyl…	Alzheimer's Disease GSE5281,Acute Lung Injury GSE10474,Parkinson's Disease GSE7621,Adenoma GSE4183,Endometriosis GSE6364
94	ASIC1	0.102482	0.000189782	0.0802746	0.470865	0.0351753	0.370012	no																					Inflammatory mediator regulation of TRP channels Homo sapiens hsa04750		inorganic cation transmembrane transport (GO:0098662),calcium ion transmembrane transport (GO:0070588),calcium ion transport (GO:0006816),regulation of membrane potential (GO:0042391),divalent metal ion transport (GO:0070838),divalent inorganic cation transport (GO:0072511),monovalent inorganic cation transport (GO:0015672),single-organism behavior (GO:0044708),behavior (GO:0007610),learning or m…	gated channel activity (GO:0022836),ion channel activity (GO:0005216),substrate-specific channel activity (GO:0022838),channel activity (GO:0015267),passive transmembrane transporter activity (GO:0022803),cation channel activity (GO:0005261),metal ion transmembrane transporter activity (GO:0046873),inorganic cation transmembrane transporter activity (GO:0022890),ligand-gated ion channel activity …	Ewing's sarcoma GSE1822,Nephroblastoma GSE2712
95	ASPH	0.281675	0.259166	0.494939	0.0720887	0	0.000107406	no																							inorganic cation transmembrane transport (GO:0098662),calcium ion transmembrane transport (GO:0070588),calcium ion transport (GO:0006816),divalent metal ion transport (GO:0070838),regulation of ion transmembrane transport (GO:0034765),divalent inorganic cation transport (GO:0072511),regulation of transmembrane transport (GO:0034762),regulation of system process (GO:0044057),muscle system process …	calcium ion binding (GO:0005509),oxidoreductase activity, acting on paired donors, with incorporation or reduction of molecular oxygen (GO:0016705),oxidoreductase activity, acting on paired donors, with incorporation or reduction of molecular oxygen, 2-oxoglutarate as one donor, and incorporation of one atom each of oxygen into both donors (GO:0016706),ion channel binding (GO:0044325),dioxygenase…	Preeclampsia GSE4707,Sepsis GSE4479,Retinoschisis GSE5581,Arrhythmogenic Right Ventricular Cardiomyopathy GSE4120
96	ASPM	0.111554	0.211152	0.435789	0.0400053	0.371516	0.0138016	no																							regulation of neuron differentiation (GO:0045664),positive regulation of nervous system development (GO:0051962),regulation of neural precursor cell proliferation (GO:2000177),positive regulation of neurogenesis (GO:0050769),negative regulation of neuron differentiation (GO:0045665),positive regulation of cell development (GO:0010720),negative regulation of nervous system development (GO:0051961)…	calmodulin binding (GO:0005516)	Cystic Fibrosis GSE3100,Cardiomyopathy GSE5406,Bipolar Disorder GSE5388,Hepatitis C infection GSE2067,Preeclampsia GSE4707,In situ melanoma of skin GSE4587,Hypercholesteremia GSE3889,HIV - Human immunodeficiency virus infection GSE2504
97	ASPRV1	0.0528733	0.132392	0	0.000748174	0.0833468	0.00972021	no																							skin development (GO:0043588),protein processing (GO:0016485),protein maturation (GO:0051604)	endopeptidase activity (GO:0004175),aspartic-type endopeptidase activity (GO:0004190),aspartic-type peptidase activity (GO:0070001)
98	ATF6	0.000265695	0.130874	0.0157557	0.463031	0.00284625	0	no																				Diabetes pathways	Protein processing in endoplasmic reticulum Homo sapiens hsa04141,Alzheimer's disease Homo sapiens hsa05010		positive regulation of kinase activity (GO:0033674),positive regulation of protein kinase activity (GO:0045860),response to endoplasmic reticulum stress (GO:0034976),endoplasmic reticulum unfolded protein response (GO:0030968),cellular response to unfolded protein (GO:0034620),cellular response to topologically incorrect protein (GO:0035967),ER-nucleus signaling pathway (GO:0006984),response to u…	transcription coactivator activity (GO:0003713)	Nephroblastoma GSE2712,Down Syndrome GSE5390
99	ATF7IP	0.207014	0.265467	0	0.00158437	0.0075721	0.0959132	no																							ATP catabolic process (GO:0006200),purine ribonucleoside monophosphate catabolic process (GO:0009169),ribonucleoside monophosphate catabolic process (GO:0009158),purine nucleoside monophosphate catabolic process (GO:0009128),nucleoside monophosphate catabolic process (GO:0009125),ribonucleoside monophosphate metabolic process (GO:0009161),ATP metabolic process (GO:0046034),purine ribonucleoside m…	ATPase activity (GO:0016887),transcription corepressor activity (GO:0003714)	Alzheimer's Disease GSE5281,HIV - Human immunodeficiency virus infection GSE6740,Arrhythmogenic Right Ventricular Cardiomyopathy GSE4120
100	ATG2A	0.140325	0.0270629	0.384649	0.0456826	5.37028e-05	0.0212663	no																							organelle assembly (GO:0070925),cellular response to external stimulus (GO:0071496),response to starvation (GO:0042594),vacuole organization (GO:0007033),cellular response to starvation (GO:0009267),cellular response to extracellular stimulus (GO:0031668),cellular response to nutrient levels (GO:0031669),response to extracellular stimulus (GO:0009991),mitochondrion degradation (GO:0000422),respon…		COPD - Chronic obstructive pulmonary disease GSE3320,COPD - Chronic obstructive pulmonary disease GSE1650
101	ATL2	0.136567	0.0841494	0	0.00734971	0.391225	0.00628323	no																							protein oligomerization (GO:0051259),endoplasmic reticulum organization (GO:0007029),protein homooligomerization (GO:0051260),Golgi organization (GO:0007030),Golgi vesicle transport (GO:0048193),ER to Golgi vesicle-mediated transport (GO:0006888),GTP catabolic process (GO:0006184),guanosine-containing compound catabolic process (GO:1901069),guanosine-containing compound metabolic process (GO:1901…	GTPase activity (GO:0003924),guanyl ribonucleotide binding (GO:0032561),guanyl nucleotide binding (GO:0019001),GTP binding (GO:0005525)	Meningococcal infection GSE4646,Barrett Esophagus GSE1420
103	ATOH1	0.253587	0.293859	0.0444503	0.470469	0.486709	0.0213737	no																							neuron projection guidance (GO:0097485),axon guidance (GO:0007411),regulation of neuron differentiation (GO:0045664),positive regulation of nervous system development (GO:0051962),positive regulation of neurogenesis (GO:0050769),positive regulation of cell development (GO:0010720),neuron migration (GO:0001764),positive regulation of neuron differentiation (GO:0045666),embryonic morphogenesis (GO:…	RNA polymerase II core promoter proximal region sequence-specific DNA binding transcription factor activity (GO:0000982),transcription regulatory region sequence-specific DNA binding (GO:0000976),chromatin binding (GO:0003682),core promoter proximal region sequence-specific DNA binding (GO:0000987),core promoter proximal region DNA binding (GO:0001159),RNA polymerase II core promoter proximal reg…	Acute Lung Injury GSE10474,NASH GSE24807
104	ATP10A	0	0.03659	0.489173	0.0194525	0.00128887	0.000859245	no																							regulation of cell morphogenesis (GO:0022604),phospholipid translocation (GO:0045332),lipid translocation (GO:0034204),anion transport (GO:0006820),regulation of membrane lipid distribution (GO:0097035),regulation of cell shape (GO:0008360),phospholipid transport (GO:0015914),organophosphate ester transport (GO:0015748),lipid transport (GO:0006869),organic anion transport (GO:0015711)	ATP binding (GO:0005524),ATPase activity (GO:0016887),ATPase activity, coupled (GO:0042623),phospholipid-translocating ATPase activity (GO:0004012),cation-transporting ATPase activity (GO:0019829),ATPase activity, coupled to transmembrane movement of substances (GO:0042626),ATPase activity, coupled to movement of substances (GO:0043492),ATPase activity, coupled to transmembrane movement of ions (…	Alzheimer's Disease GSE1297
105	ATP10B	0.211531	0.3087	0.460655	0.0426019	0	0.000214811	no																							phospholipid translocation (GO:0045332),lipid translocation (GO:0034204),anion transport (GO:0006820),regulation of membrane lipid distribution (GO:0097035),phospholipid transport (GO:0015914),organophosphate ester transport (GO:0015748),lipid transport (GO:0006869),organic anion transport (GO:0015711)	ATP binding (GO:0005524),ATPase activity (GO:0016887),ATPase activity, coupled (GO:0042623),phospholipid-translocating ATPase activity (GO:0004012),cation-transporting ATPase activity (GO:0019829),ATPase activity, coupled to transmembrane movement of substances (GO:0042626),ATPase activity, coupled to movement of substances (GO:0043492),ATPase activity, coupled to transmembrane movement of ions (…	Huntington's Disease GSE7958
106	ATP1A2	0.266568	0.284218	0.0329636	0.00330077	0.424682	0.015896	no																					cAMP signaling pathway Homo sapiens hsa04024,Protein digestion and absorption Homo sapiens hsa04974,cGMP-PKG signaling pathway Homo sapiens hsa04022,Gastric acid secretion Homo sapiens hsa04971,Adrenergic signaling in cardiomyocytes Homo sapiens hsa04261,Insulin secretion Homo sapiens hsa04911,Pancreatic secretion Homo sapiens hsa04972,Salivary secretion Homo sapiens hsa04970,Thyroid hormone synt…		inorganic cation transmembrane transport (GO:0098662),regulation of membrane potential (GO:0042391),regulation of system process (GO:0044057),cellular potassium ion transport (GO:0071804),potassium ion transmembrane transport (GO:0071805),potassium ion transport (GO:0006813),muscle system process (GO:0003012),muscle contraction (GO:0006936),regulation of blood circulation (GO:1903522),membrane de…	ATP binding (GO:0005524),metal ion transmembrane transporter activity (GO:0046873),ATPase activity (GO:0016887),inorganic cation transmembrane transporter activity (GO:0022890),potassium ion transmembrane transporter activity (GO:0015079),monovalent inorganic cation transmembrane transporter activity (GO:0015077),ATPase activity, coupled (GO:0042623),cation-transporting ATPase activity (GO:001982…	Sickle Cell Anemia GSE9877,SCID - Severe combined immunodeficiency GSE3414,Lung transplant rejection GSE2018,Dehydration GSE3125
107	ATP1A3	0.28437	0.273514	0	8.80204e-05	0	0.000322217	no																					cAMP signaling pathway Homo sapiens hsa04024,Protein digestion and absorption Homo sapiens hsa04974,cGMP-PKG signaling pathway Homo sapiens hsa04022,Gastric acid secretion Homo sapiens hsa04971,Adrenergic signaling in cardiomyocytes Homo sapiens hsa04261,Insulin secretion Homo sapiens hsa04911,Pancreatic secretion Homo sapiens hsa04972,Salivary secretion Homo sapiens hsa04970,Thyroid hormone synt…		inorganic cation transmembrane transport (GO:0098662),cellular potassium ion transport (GO:0071804),potassium ion transmembrane transport (GO:0071805),potassium ion transport (GO:0006813),monovalent inorganic cation transport (GO:0015672),ribonucleoside monophosphate metabolic process (GO:0009161),ATP metabolic process (GO:0046034),glutamate receptor signaling pathway (GO:0007215),purine ribonucl…	ATP binding (GO:0005524),metal ion transmembrane transporter activity (GO:0046873),ATPase activity (GO:0016887),inorganic cation transmembrane transporter activity (GO:0022890),potassium ion transmembrane transporter activity (GO:0015079),monovalent inorganic cation transmembrane transporter activity (GO:0015077),ATPase activity, coupled (GO:0042623),cation-transporting ATPase activity (GO:001982…	Ewing's sarcoma GSE1822,Retinoschisis GSE5581
108	ATP2A3	0.000189782	0.000986867	0.00114427	0.0395652	0	0.0109017	no																					Calcium signaling pathway Homo sapiens hsa04020,cGMP-PKG signaling pathway Homo sapiens hsa04022,Pancreatic secretion Homo sapiens hsa04972,Alzheimer's disease Homo sapiens hsa05010	Hs Calcium Regulation in the Cardiac Cell WP536 21808,Hs Myometrial Relaxation and Contraction Pathways WP289 21289	inorganic cation transmembrane transport (GO:0098662),calcium ion transmembrane transport (GO:0070588),calcium ion transport (GO:0006816),divalent metal ion transport (GO:0070838),divalent inorganic cation transport (GO:0072511),hemostasis (GO:0007599),coagulation (GO:0050817),blood coagulation (GO:0007596)	ATP binding (GO:0005524),metal ion transmembrane transporter activity (GO:0046873),ATPase activity (GO:0016887),inorganic cation transmembrane transporter activity (GO:0022890),calcium ion transmembrane transporter activity (GO:0015085),divalent inorganic cation transmembrane transporter activity (GO:0072509),ATPase activity, coupled (GO:0042623),cation-transporting ATPase activity (GO:0019829),A…	Familial combined hyperlipidaemia GSE1010,Retinoschisis GSE5581
109	ATP2B1	0.255105	0.296971	0	0.0399173	0	0.0470437	no																					Calcium signaling pathway Homo sapiens hsa04020,cAMP signaling pathway Homo sapiens hsa04024,cGMP-PKG signaling pathway Homo sapiens hsa04022,Adrenergic signaling in cardiomyocytes Homo sapiens hsa04261,Pancreatic secretion Homo sapiens hsa04972,Salivary secretion Homo sapiens hsa04970,Endocrine and other factor-regulated calcium reabsorption Homo sapiens hsa04961,Mineral absorption Homo sapiens …	Hs Calcium Regulation in the Cardiac Cell WP536 21808	inorganic cation transmembrane transport (GO:0098662),calcium ion transmembrane transport (GO:0070588),calcium ion transport (GO:0006816),divalent metal ion transport (GO:0070838),divalent inorganic cation transport (GO:0072511),hemostasis (GO:0007599),coagulation (GO:0050817),blood coagulation (GO:0007596)	ATP binding (GO:0005524),calmodulin binding (GO:0005516),metal ion transmembrane transporter activity (GO:0046873),ATPase activity (GO:0016887),inorganic cation transmembrane transporter activity (GO:0022890),calcium ion transmembrane transporter activity (GO:0015085),divalent inorganic cation transmembrane transporter activity (GO:0072509),ATPase activity, coupled (GO:0042623),cation-transportin…
111	ATP2B4	0.293859	0.256547	0.0378488	0.0051932	0.0951077	0.0118683	no																					Calcium signaling pathway Homo sapiens hsa04020,cAMP signaling pathway Homo sapiens hsa04024,cGMP-PKG signaling pathway Homo sapiens hsa04022,Adrenergic signaling in cardiomyocytes Homo sapiens hsa04261,Pancreatic secretion Homo sapiens hsa04972,Salivary secretion Homo sapiens hsa04970	Hs B Cell Receptor Signaling Pathway WP23 20725	inorganic cation transmembrane transport (GO:0098662),calcium ion transmembrane transport (GO:0070588),calcium ion transport (GO:0006816),divalent metal ion transport (GO:0070838),regulation of ion transmembrane transport (GO:0034765),divalent inorganic cation transport (GO:0072511),regulation of transmembrane transport (GO:0034762),regulation of system process (GO:0044057),hemostasis (GO:0007599…	ATP binding (GO:0005524),calmodulin binding (GO:0005516),metal ion transmembrane transporter activity (GO:0046873),ATPase activity (GO:0016887),inorganic cation transmembrane transporter activity (GO:0022890),calcium ion transmembrane transporter activity (GO:0015085),divalent inorganic cation transmembrane transporter activity (GO:0072509),phosphatase binding (GO:0019902),ATPase activity, couple…	Neurological pain disorder GSE15041,Bipolar Disorder GSE12649
112	ATP7B	0	0.0956502	0	0.021741	5.37028e-05	0.00230922	no																							inorganic cation transmembrane transport (GO:0098662),cellular divalent inorganic cation homeostasis (GO:0072503),divalent inorganic cation homeostasis (GO:0072507),response to inorganic substance (GO:0010035),response to metal ion (GO:0010038),cellular metal ion homeostasis (GO:0006875),metal ion homeostasis (GO:0055065),cellular ion homeostasis (GO:0006873),cellular cation homeostasis (GO:00300…	ATP binding (GO:0005524),metal ion transmembrane transporter activity (GO:0046873),ATPase activity (GO:0016887),inorganic cation transmembrane transporter activity (GO:0022890),ATPase activity, coupled (GO:0042623),cation-transporting ATPase activity (GO:0019829),ATPase activity, coupled to transmembrane movement of substances (GO:0042626),ATPase activity, coupled to movement of substances (GO:00…	Acute Lung Injury GSE10474,Premature aging GSE10123,CML - Chronic myeloid leukemia GSE11889,Down Syndrome GSE5390
113	ATP8A1	0.144576	0.09231	0.483452	0.0981428	0.000483325	0.0129961	no																						Hs Peptide GPCRs WP24 20727	phospholipid translocation (GO:0045332),lipid translocation (GO:0034204),anion transport (GO:0006820),regulation of membrane lipid distribution (GO:0097035),phospholipid transport (GO:0015914),organophosphate ester transport (GO:0015748),lipid transport (GO:0006869),organic anion transport (GO:0015711)	ATP binding (GO:0005524),ATPase activity (GO:0016887),ATPase activity, coupled (GO:0042623),phospholipid-translocating ATPase activity (GO:0004012),cation-transporting ATPase activity (GO:0019829),ATPase activity, coupled to transmembrane movement of substances (GO:0042626),ATPase activity, coupled to movement of substances (GO:0043492),ATPase activity, coupled to transmembrane movement of ions (…	Thrombocytopenia GSE2527,Lung transplant rejection GSE2018
114	ATP8B2	0.26281	0.279853	0.224056	8.80204e-05	0.163042	0.0147683	no																							phospholipid translocation (GO:0045332),lipid translocation (GO:0034204),anion transport (GO:0006820),regulation of membrane lipid distribution (GO:0097035),phospholipid transport (GO:0015914),organophosphate ester transport (GO:0015748),lipid transport (GO:0006869),organic anion transport (GO:0015711)	ATP binding (GO:0005524),ATPase activity (GO:0016887),ATPase activity, coupled (GO:0042623),phospholipid-translocating ATPase activity (GO:0004012),cation-transporting ATPase activity (GO:0019829),ATPase activity, coupled to transmembrane movement of substances (GO:0042626),ATPase activity, coupled to movement of substances (GO:0043492),ATPase activity, coupled to transmembrane movement of ions (…	Cystic Fibrosis GSE3100,Cardiomyopathy GSE5406
115	ATP9A	0	0.132885	0.0377168	0.0198926	0.0965576	0.00977391	no																							phospholipid translocation (GO:0045332),lipid translocation (GO:0034204),anion transport (GO:0006820),regulation of membrane lipid distribution (GO:0097035),phospholipid transport (GO:0015914),organophosphate ester transport (GO:0015748),lipid transport (GO:0006869),organic anion transport (GO:0015711)	ATP binding (GO:0005524),ATPase activity (GO:0016887),ATPase activity, coupled (GO:0042623),phospholipid-translocating ATPase activity (GO:0004012),cation-transporting ATPase activity (GO:0019829),ATPase activity, coupled to transmembrane movement of substances (GO:0042626),ATPase activity, coupled to movement of substances (GO:0043492),ATPase activity, coupled to transmembrane movement of ions (…	Bipolar Disorder GSE12649,Familial combined hyperlipidaemia GSE1010
116	ATRN	0.24907	0.28919	0.0360444	0.01712	5.37028e-05	0.0208904	no																							inflammatory response (GO:0006954),pigmentation (GO:0043473),cerebellum development (GO:0021549),myelination (GO:0042552),axon ensheathment (GO:0008366),ensheathment of neurons (GO:0007272),response to oxidative stress (GO:0006979),regulation of multicellular organism growth (GO:0040014)	carbohydrate binding (GO:0030246)	Cardiomyopathy GSE1869,SCID - Severe combined immunodeficiency GSE3414,Sepsis GSE4479,Uterine leiomyoma GSE593
118	ATXN1	0.0311622	0.147119	0.0412376	0.00101223	0.0037592	0	no																							regulation of membrane potential (GO:0042391),membrane depolarization (GO:0051899),single-organism behavior (GO:0044708),behavior (GO:0007610),learning or memory (GO:0007611),learning (GO:0007612),regulation of excitatory postsynaptic membrane potential (GO:0060079),cognition (GO:0050890),locomotory behavior (GO:0007626),regulation of postsynaptic membrane potential (GO:0060078),associative learn…	protein C-terminus binding (GO:0008022),single-stranded RNA binding (GO:0003727),poly-purine tract binding (GO:0070717),protein self-association (GO:0043621),poly(U) RNA binding (GO:0008266),poly-pyrimidine tract binding (GO:0008187)	Parkinson's Disease GSE7621,Multiple benign melanocytic nevi GSE3189,Astrocytoma GSE4290
119	ATXN2L	0.0442192	0.154976	0	0.00875803	0	0.00896837	no																							organelle assembly (GO:0070925),regulation of organelle assembly (GO:1902115),stress granule assembly (GO:0034063),ribonucleoprotein complex assembly (GO:0022618),ribonucleoprotein complex subunit organization (GO:0071826)		In situ melanoma of skin GSE4587,Endometriosis GSE7305
120	AUTS2	0.0100205	0.129697	0.45709	0.0194525	0.00429622	0.376725	no																									Cardiomyopathy GSE1869,Cardiomyopathy, Dilated GSE3586
121	AXDND1	0.0082745	0.134366	0.25944	0.0202007	0.355351	0.0304495	no																									Influenza GSE3203
123	AXL	0.011311	0.132088	0.256315	0.029971	0.00886096	0.362816	no																							cellular component morphogenesis (GO:0032989),single organism cell adhesion (GO:0098602),cell-substrate adhesion (GO:0031589),platelet activation (GO:0030168),cell morphogenesis (GO:0000902),cell morphogenesis involved in differentiation (GO:0000904),response to inorganic substance (GO:0010035),inflammatory response (GO:0006954),neuron migration (GO:0001764),secretion by cell (GO:0032940),substra…	ATP binding (GO:0005524),transmembrane receptor protein kinase activity (GO:0019199),phosphatidylinositol 3-kinase binding (GO:0043548),transmembrane receptor protein tyrosine kinase activity (GO:0004714),phospholipid binding (GO:0005543),protein tyrosine kinase activity (GO:0004713),myosin heavy chain binding (GO:0032036),myosin binding (GO:0017022),protein heterodimerization activity (GO:004698…	Ventricular hypertrophy GSE4678
124	B3GALT2	0.146208	0.00523799	0.460699	0.112006	0	0.000644434	no																					Glycosphingolipid biosynthesis - lacto and neolacto series Homo sapiens hsa00601,Metabolic pathways Homo sapiens hsa01100		protein glycosylation (GO:0006486),macromolecule glycosylation (GO:0043413),glycosylation (GO:0070085),oligosaccharide biosynthetic process (GO:0009312),oligosaccharide metabolic process (GO:0009311),carbohydrate biosynthetic process (GO:0016051)	beta-1,3-galactosyltransferase activity (GO:0048531),UDP-galactosyltransferase activity (GO:0035250),UDP-glycosyltransferase activity (GO:0008194),galactosyltransferase activity (GO:0008378),transferase activity, transferring glycosyl groups (GO:0016757),transferase activity, transferring hexosyl groups (GO:0016758)
125	BBS9	0.00307447	0.0416762	0.00426899	0.203239	0.0644971	0.00531658	no																							sensory perception (GO:0007600),organelle assembly (GO:0070925),cellular component assembly involved in morphogenesis (GO:0010927),cell projection assembly (GO:0030031),visual perception (GO:0007601),sensory perception of light stimulus (GO:0050953),cilium organization (GO:0044782),cilium assembly (GO:0042384),fat cell differentiation (GO:0045444)		Cardiomyopathy, Dilated GSE3586,Dermatomyositis GSE1551
126	BBX	0.0416002	0.0314659	0.0704163	0.48134	0.00177219	0.272005	no																							bone development (GO:0060348)		Influenza GSE3203,Schizophrenia GSE4036,Rhinovirus infection GSE11348
127	BCAN	0.299438	0.255599	0	0.000176041	5.37028e-05	0.0263144	no																							extracellular structure organization (GO:0043062),extracellular matrix organization (GO:0030198),cellular component disassembly (GO:0022411),extracellular matrix disassembly (GO:0022617),hippocampus development (GO:0021766),dermatan sulfate biosynthetic process (GO:0030208),dermatan sulfate metabolic process (GO:0030205),chondroitin sulfate catabolic process (GO:0030207),chondroitin sulfate biosy…	glycosaminoglycan binding (GO:0005539),carbohydrate binding (GO:0030246),hyaluronic acid binding (GO:0005540)	Ventricular hypertrophy GSE4678,Infantile neuronal ceroid lipofuscinosis GSE6678
128	BCAR1	0.000417521	0.143134	0	0.00110026	0	0.0076258	no																				Integrin cell surface interactions,Hemostasis,Signaling by PDGF	Focal adhesion Homo sapiens hsa04510,Regulation of actin cytoskeleton Homo sapiens hsa04810,Rap1 signaling pathway Homo sapiens hsa04015,Bacterial invasion of epithelial cells Homo sapiens hsa05100,Leukocyte transendothelial migration Homo sapiens hsa04670,Chemokine signaling pathway Homo sapiens hsa04062	Hs Integrin-mediated cell adhesion WP185 21067,Hs Regulation of Actin Cytoskeleton WP51 20783,Hs B Cell Receptor Signaling Pathway WP23 20725,Hs EGFR1 Signaling Pathway WP437 21600	hemostasis (GO:0007599),coagulation (GO:0050817),blood coagulation (GO:0007596),platelet activation (GO:0030168),regulation of endothelial cell migration (GO:0010594),integrin-mediated signaling pathway (GO:0007229),regulation of epithelial cell migration (GO:0010632),cellular response to organonitrogen compound (GO:0071417),positive regulation of endothelial cell migration (GO:0010595),cellular …	protein kinase binding (GO:0019901),kinase binding (GO:0019900),SH3 domain binding (GO:0017124)	Carcinoma, Hepatocellular GSE2127
134	BDKRB2	0.255409	0.286875	0.00756976	0.229117	0.00134257	0.0138016	no																				Signaling by GPCR	Calcium signaling pathway Homo sapiens hsa04020,Neuroactive ligand-receptor interaction Homo sapiens hsa04080,cGMP-PKG signaling pathway Homo sapiens hsa04022,Regulation of actin cytoskeleton Homo sapiens hsa04810,Complement and coagulation cascades Homo sapiens hsa04610,Inflammatory mediator regulation of TRP channels Homo sapiens hsa04750,Endocrine and other factor-regulated calcium reabsorptio…		regulation of system process (GO:0044057),muscle system process (GO:0003012),muscle contraction (GO:0006936),regulation of blood circulation (GO:1903522),cytosolic calcium ion homeostasis (GO:0051480),cellular divalent inorganic cation homeostasis (GO:0072503),cellular calcium ion homeostasis (GO:0006874),divalent inorganic cation homeostasis (GO:0072507),calcium ion homeostasis (GO:0055074),posi…	phospholipase C activity (GO:0004629),phosphoric ester hydrolase activity (GO:0042578),protein heterodimerization activity (GO:0046982),type 1 angiotensin receptor binding (GO:0031702),phosphatidylinositol phospholipase C activity (GO:0004435),angiotensin receptor binding (GO:0031701),phosphoric diester hydrolase activity (GO:0008081),phospholipase activity (GO:0004620),lipase activity (GO:001629…	Influenza GSE3203,Meningococcal infection GSE4646,Whipple's Disease GSE16180,Preeclampsia GSE4707,Actinic keratosis GSE2503,Acute Lung Injury GSE1871
135	BEST2	0.0416002	0.127344	0	0.00633747	5.37028e-05	0.00102035	no																					Salivary secretion Homo sapiens hsa04970		regulation of membrane potential (GO:0042391),membrane depolarization (GO:0051899),chloride transport (GO:0006821),chloride transmembrane transport (GO:1902476),inorganic anion transport (GO:0015698),inorganic anion transmembrane transport (GO:0098661),sensory perception (GO:0007600),anion transport (GO:0006820),anion transmembrane transport (GO:0098656),sensory perception of chemical stimulus (G…	ion channel activity (GO:0005216),substrate-specific channel activity (GO:0022838),channel activity (GO:0015267),passive transmembrane transporter activity (GO:0022803),anion channel activity (GO:0005253),chloride channel activity (GO:0005254),chloride transmembrane transporter activity (GO:0015108),inorganic anion transmembrane transporter activity (GO:0015103),anion transmembrane transporter ac…	JRA - Juvenile rheumatoid arthritis GSE7753
138	BMP6	0.138351	0.0829348	0	0.000528123	0	0.000698137	no																					Ovarian steroidogenesis Homo sapiens hsa04913,TGF-beta signaling pathway Homo sapiens hsa04350,Hippo signaling pathway Homo sapiens hsa04390	Hs Id Signaling Pathway WP53 20789,Hs Endochondral Ossification WP474 28899,Hs Endochondral Ossification WP474 29737	regulation of neuron differentiation (GO:0045664),regulation of system process (GO:0044057),positive regulation of nervous system development (GO:0051962),positive regulation of neurogenesis (GO:0050769),positive regulation of cell development (GO:0010720),sensory organ development (GO:0007423),response to inorganic substance (GO:0010035),inflammatory response (GO:0006954),regulation of hormone s…	protein heterodimerization activity (GO:0046982),transmembrane receptor protein serine/threonine kinase binding (GO:0070696),receptor serine/threonine kinase binding (GO:0033612),growth factor activity (GO:0008083),cytokine activity (GO:0005125)	Cardiomyopathy, Dilated GSE3586
139	BMPER	0.256206	0.294694	0	0.00347681	0.000214811	0.0182053	no																							regulation of endothelial cell migration (GO:0010594),regulation of epithelial cell migration (GO:0010632),epithelium development (GO:0060429),positive regulation of MAPK cascade (GO:0043410),endothelial cell proliferation (GO:0001935),tube development (GO:0035295),regulation of pathway-restricted SMAD protein phosphorylation (GO:0060393),regulation of ERK1 and ERK2 cascade (GO:0070372),epithelia…		Type 1 diabetes mellitus GSE10586
140	BMPR2	0.000341608	0.193578	0.0368365	0.00809788	0.0578379	0.497449	no																				Signaling by BMP	TGF-beta signaling pathway Homo sapiens hsa04350,Signaling pathways regulating pluripotency of stem cells Homo sapiens hsa04550,Hippo signaling pathway Homo sapiens hsa04390,MicroRNAs in cancer Homo sapiens hsa05206,Cytokine-cytokine receptor interaction Homo sapiens hsa04060	Hs Id Signaling Pathway WP53 20789	regulation of neuron differentiation (GO:0045664),regulation of system process (GO:0044057),regulation of neuron projection development (GO:0010975),regulation of blood circulation (GO:1903522),regulation of cell morphogenesis (GO:0022604),regulation of cell projection organization (GO:0031344),regulation of cell morphogenesis involved in differentiation (GO:0010769),regulation of endothelial cel…	ATP binding (GO:0005524),protein serine/threonine kinase activity (GO:0004674),transmembrane receptor protein kinase activity (GO:0019199),transmembrane receptor protein serine/threonine kinase activity (GO:0004675),transforming growth factor beta-activated receptor activity (GO:0005024),growth factor binding (GO:0019838),receptor signaling protein activity (GO:0005057),receptor signaling protein…	Diabetic Neuropathy GSE11343,Monoclonal gammopathy of undetermined significance (MGUS) GSE5900
141	BMS1	0.215744	0.308965	0.49133	0.081815	0.000107406	0.017346	no																					Ribosome biogenesis in eukaryotes Homo sapiens hsa03008		organelle assembly (GO:0070925),ribosome assembly (GO:0042255),ribonucleoprotein complex assembly (GO:0022618),ribonucleoprotein complex subunit organization (GO:0071826)	ATP binding (GO:0005524)	Monoclonal gammopathy of undetermined significance (MGUS) GSE5900,Malignant mesothelioma of pleura GSE2549
142	BNC2	0	0.0364002	0.0367485	0.250682	0.0991354	0	no																							sensory organ development (GO:0007423),growth (GO:0040007),developmental growth involved in morphogenesis (GO:0060560),palate development (GO:0060021),developmental growth (GO:0048589),tongue development (GO:0043586),mesenchyme development (GO:0060485)	zinc ion binding (GO:0008270)	Sepsis GSE4479
143	BOD1L1	0.00664237	0.264822	0.217366	0.0253499	0.0920466	0.00316847	no																									Influenza GSE3203,Thrombocytopenia GSE2527
144	BPI	3.79564e-05	0.000113869	0.0271543	0.257812	0.00102035	0.0095591	no																							regulation of cytokine production (GO:0001817),regulation of tumor necrosis factor superfamily cytokine production (GO:1903555),regulation of interleukin-8 production (GO:0032677),regulation of tumor necrosis factor production (GO:0032680),defense response to other organism (GO:0098542),negative regulation of tumor necrosis factor production (GO:0032720),negative regulation of tumor necrosis fact…	lipopolysaccharide binding (GO:0001530)	Meningococcal infection GSE4646
145	BPNT1	0.143513	0.00121461	0.0457706	0.484068	0.0865152	0.00467214	no																					Sulfur metabolism Homo sapiens hsa00920,Metabolic pathways Homo sapiens hsa01100		phosphatidylinositol metabolic process (GO:0046488),phosphatidylinositol phosphorylation (GO:0046854),lipid phosphorylation (GO:0046834),nervous system development (GO:0007399),glycerophospholipid metabolic process (GO:0006650),glycerolipid metabolic process (GO:0046486),lipid modification (GO:0030258),phospholipid metabolic process (GO:0006644),xenobiotic metabolic process (GO:0006805),dephospho…	magnesium ion binding (GO:0000287),phosphoric ester hydrolase activity (GO:0042578),phosphatase activity (GO:0016791),nucleotidase activity (GO:0008252),inositol phosphate phosphatase activity (GO:0052745)	Bipolar Disorder GSE5388,Cancer of prostate GSE1413
146	BPTF	0.120208	0.1289	0.485125	0.0567732	0	0.00402771	no																							ATP catabolic process (GO:0006200),purine ribonucleoside monophosphate catabolic process (GO:0009169),ribonucleoside monophosphate catabolic process (GO:0009158),purine nucleoside monophosphate catabolic process (GO:0009128),nucleoside monophosphate catabolic process (GO:0009125),ribonucleoside monophosphate metabolic process (GO:0009161),ATP metabolic process (GO:0046034),purine ribonucleoside m…	ATPase activity (GO:0016887),ATPase activity, coupled (GO:0042623),zinc ion binding (GO:0008270),DNA-dependent ATPase activity (GO:0008094),transcription factor binding (GO:0008134)	Lung transplant rejection GSE2018,Multiple benign melanocytic nevi GSE3189,HIV - Human immunodeficiency virus infection GSE6740,Adenoma GSE4183,Malignant mesothelioma of pleura GSE2549,Ulcerative Colitis GSE3365
148	BRD1	0.137099	0.119639	0.0399613	0.0012763	0	0.00139627	no																							peptidyl-lysine modification (GO:0018205),chromatin modification (GO:0016568),covalent chromatin modification (GO:0016569),histone modification (GO:0016570),protein acetylation (GO:0006473),peptidyl-lysine acetylation (GO:0018394),internal protein amino acid acetylation (GO:0006475),histone acetylation (GO:0016573),internal peptidyl-lysine acetylation (GO:0018393),protein acylation (GO:0043543),h…	zinc ion binding (GO:0008270),histone binding (GO:0042393)	Anaplasmosis GSE2600,Urothelial carcinoma GSE3167,Dermatomyositis GSE5370,Huntington's Disease GSE3583
150	BRPF1	7.59129e-05	0.0944356	4.40102e-05	0.00893407	0	0.00687396	no																							peptidyl-lysine modification (GO:0018205),chromatin modification (GO:0016568),covalent chromatin modification (GO:0016569),histone modification (GO:0016570),protein acetylation (GO:0006473),peptidyl-lysine acetylation (GO:0018394),internal protein amino acid acetylation (GO:0006475),histone acetylation (GO:0016573),internal peptidyl-lysine acetylation (GO:0018393),protein acylation (GO:0043543),h…	zinc ion binding (GO:0008270)	Alzheimer's Disease GSE5281,Tachycardia GSE7999,Adenoma GSE8514,MELAS - Mitochondrial myopathy, encephalopathy, lactic acidosis and stroke-like episodes GSE1462,Dermatomyositis GSE5370
151	BTBD11	0.0373871	3.79564e-05	0.00184843	0.0371886	0.00037592	0.00236292	no																								protein heterodimerization activity (GO:0046982)	Synovial sarcoma GSE6461,Infantile neuronal ceroid lipofuscinosis GSE6678
152	BTBD7	0.182267	0.26114	0.264369	0.0143913	0.000537028	0	no																							regulation of branching involved in salivary gland morphogenesis (GO:0060693),multicellular organismal development (GO:0007275),regulation of organ morphogenesis (GO:2000027),regulation of morphogenesis of a branching structure (GO:0060688)		Alzheimer's Disease GSE5281,Obesity GSE5109,Endometriosis GSE6364
153	BTNL3	0.141843	0.0187125	0.0457706	0.477555	0	0.000214811	no																									Actinic keratosis GSE2503
155	C4BPA	0.000113869	7.59129e-05	0	0.000704163	0.00612212	0.352666	no																					Complement and coagulation cascades Homo sapiens hsa04610,Pertussis Homo sapiens hsa05133		regulation of protein activation cascade (GO:2000257),negative regulation of protein activation cascade (GO:2000258),regulation of complement activation (GO:0030449),regulation of acute inflammatory response (GO:0002673),negative regulation of complement activation (GO:0045916),negative regulation of humoral immune response (GO:0002921),regulation of humoral immune response (GO:0002920),regulatio…		Ankylosing Spondylitides GSE11886
156	C5	0.225461	0.240302	0.490098	0.0606021	5.37028e-05	0.0095591	no																				Signaling by GPCR,Signaling in Immune system	Complement and coagulation cascades Homo sapiens hsa04610,Staphylococcus aureus infection Homo sapiens hsa05150,Pertussis Homo sapiens hsa05133,Prion diseases Homo sapiens hsa05020,Herpes simplex infection Homo sapiens hsa05168,Systemic lupus erythematosus Homo sapiens hsa05322		cellular divalent inorganic cation homeostasis (GO:0072503),cellular calcium ion homeostasis (GO:0006874),positive regulation of kinase activity (GO:0033674),divalent inorganic cation homeostasis (GO:0072507),calcium ion homeostasis (GO:0055074),inflammatory response (GO:0006954),positive regulation of protein kinase activity (GO:0045860),positive regulation of MAPK cascade (GO:0043410),negative …	peptidase regulator activity (GO:0061134),G-protein coupled receptor binding (GO:0001664),cytokine receptor binding (GO:0005126),endopeptidase inhibitor activity (GO:0004866),endopeptidase regulator activity (GO:0061135),peptidase inhibitor activity (GO:0030414),enzyme inhibitor activity (GO:0004857),chemokine activity (GO:0008009),chemokine receptor binding (GO:0042379),cytokine activity (GO:000…	Glaucoma GSE3554,Diabetic Neuropathy GSE11343
157	CABIN1	0.224892	0.298262	0.0816389	0.469633	0.121046	0.00649804	no																						Hs T Cell Receptor Signaling Pathway WP69 20823	chromatin modification (GO:0016568),DNA replication-independent nucleosome assembly (GO:0006336),DNA replication-independent nucleosome organization (GO:0034724),chromatin assembly or disassembly (GO:0006333),nucleosome assembly (GO:0006334),nucleosome organization (GO:0034728),protein-DNA complex assembly (GO:0065004),protein-DNA complex subunit organization (GO:0071824)	phosphatase regulator activity (GO:0019208),protein phosphatase regulator activity (GO:0019888),protein phosphatase inhibitor activity (GO:0004864),phosphatase inhibitor activity (GO:0019212),enzyme inhibitor activity (GO:0004857)	Ewing's sarcoma GSE1822,COPD - Chronic obstructive pulmonary disease GSE1650,Cancer of thyroid GSE5364
158	CACNA1E	0.23552	0.242162	0	4.40102e-05	0.021857	0.492025	no																				Synaptic Transmission,Diabetes pathways,Integration of energy metabolism	Calcium signaling pathway Homo sapiens hsa04020,Type II diabetes mellitus Homo sapiens hsa04930,MAPK signaling pathway Homo sapiens hsa04010	Hs Calcium Regulation in the Cardiac Cell WP536 21808	inorganic cation transmembrane transport (GO:0098662),calcium ion transmembrane transport (GO:0070588),calcium ion transport (GO:0006816),regulation of membrane potential (GO:0042391),synaptic transmission (GO:0007268),divalent metal ion transport (GO:0070838),regulation of ion transmembrane transport (GO:0034765),divalent inorganic cation transport (GO:0072511),regulation of transmembrane transp…	gated channel activity (GO:0022836),ion channel activity (GO:0005216),substrate-specific channel activity (GO:0022838),channel activity (GO:0015267),passive transmembrane transporter activity (GO:0022803),cation channel activity (GO:0005261),metal ion transmembrane transporter activity (GO:0046873),voltage-gated channel activity (GO:0022832),voltage-gated ion channel activity (GO:0005244),voltage…	Asthma GSE4302
159	CACNA1I	0.107682	0.182874	0.0487193	0.455858	0	0.00655174	no																					Calcium signaling pathway Homo sapiens hsa04020,Circadian entrainment Homo sapiens hsa04713,Aldosterone synthesis and secretion Homo sapiens hsa04925,MAPK signaling pathway Homo sapiens hsa04010		neuron projection guidance (GO:0097485),axon guidance (GO:0007411),inorganic cation transmembrane transport (GO:0098662),calcium ion transmembrane transport (GO:0070588),calcium ion transport (GO:0006816),regulation of membrane potential (GO:0042391),divalent metal ion transport (GO:0070838),regulation of ion transmembrane transport (GO:0034765),divalent inorganic cation transport (GO:0072511),re…	gated channel activity (GO:0022836),ion channel activity (GO:0005216),substrate-specific channel activity (GO:0022838),channel activity (GO:0015267),passive transmembrane transporter activity (GO:0022803),cation channel activity (GO:0005261),metal ion transmembrane transporter activity (GO:0046873),voltage-gated channel activity (GO:0022832),voltage-gated ion channel activity (GO:0005244),voltage…	Essential Thrombocytemia GSE2006
160	CACNA1S	0.00053139	0.000417521	0	0.000924214	0.00134257	0.000214811	no																					Calcium signaling pathway Homo sapiens hsa04020,cAMP signaling pathway Homo sapiens hsa04024,cGMP-PKG signaling pathway Homo sapiens hsa04022,Adrenergic signaling in cardiomyocytes Homo sapiens hsa04261,Oxytocin signaling pathway Homo sapiens hsa04921,Dilated cardiomyopathy Homo sapiens hsa05414,Arrhythmogenic right ventricular cardiomyopathy (ARVC) Homo sapiens hsa05412,Insulin secretion Homo sa…	Hs Calcium Regulation in the Cardiac Cell WP536 21808	neuron projection guidance (GO:0097485),axon guidance (GO:0007411),inorganic cation transmembrane transport (GO:0098662),calcium ion transmembrane transport (GO:0070588),calcium ion transport (GO:0006816),regulation of membrane potential (GO:0042391),divalent metal ion transport (GO:0070838),regulation of ion transmembrane transport (GO:0034765),divalent inorganic cation transport (GO:0072511),re…	gated channel activity (GO:0022836),ion channel activity (GO:0005216),substrate-specific channel activity (GO:0022838),channel activity (GO:0015267),passive transmembrane transporter activity (GO:0022803),cation channel activity (GO:0005261),metal ion transmembrane transporter activity (GO:0046873),voltage-gated channel activity (GO:0022832),voltage-gated ion channel activity (GO:0005244),voltage…
161	CACNA2D1	7.59129e-05	0.139414	0	0.000968225	0.0285699	0.371516	no																					Adrenergic signaling in cardiomyocytes Homo sapiens hsa04261,Oxytocin signaling pathway Homo sapiens hsa04921,Dilated cardiomyopathy Homo sapiens hsa05414,Arrhythmogenic right ventricular cardiomyopathy (ARVC) Homo sapiens hsa05412,Hypertrophic cardiomyopathy (HCM) Homo sapiens hsa05410,Cardiac muscle contraction Homo sapiens hsa04260,MAPK signaling pathway Homo sapiens hsa04010		inorganic cation transmembrane transport (GO:0098662),calcium ion transmembrane transport (GO:0070588),calcium ion transport (GO:0006816),divalent metal ion transport (GO:0070838),regulation of ion transmembrane transport (GO:0034765),divalent inorganic cation transport (GO:0072511),regulation of transmembrane transport (GO:0034762),regulation of metal ion transport (GO:0010959),regulation of cal…	gated channel activity (GO:0022836),ion channel activity (GO:0005216),substrate-specific channel activity (GO:0022838),channel activity (GO:0015267),passive transmembrane transporter activity (GO:0022803),cation channel activity (GO:0005261),metal ion transmembrane transporter activity (GO:0046873),voltage-gated channel activity (GO:0022832),voltage-gated ion channel activity (GO:0005244),voltage…	Cystic Fibrosis GSE3100
162	CACNB1	0.0908297	0.143361	0.0456386	0.471745	0.083669	0.497234	no																				Synaptic Transmission	Adrenergic signaling in cardiomyocytes Homo sapiens hsa04261,Oxytocin signaling pathway Homo sapiens hsa04921,Dilated cardiomyopathy Homo sapiens hsa05414,Arrhythmogenic right ventricular cardiomyopathy (ARVC) Homo sapiens hsa05412,Hypertrophic cardiomyopathy (HCM) Homo sapiens hsa05410,Cardiac muscle contraction Homo sapiens hsa04260,MAPK signaling pathway Homo sapiens hsa04010		neuron projection guidance (GO:0097485),axon guidance (GO:0007411),inorganic cation transmembrane transport (GO:0098662),calcium ion transmembrane transport (GO:0070588),calcium ion transport (GO:0006816),divalent metal ion transport (GO:0070838),regulation of ion transmembrane transport (GO:0034765),divalent inorganic cation transport (GO:0072511),regulation of transmembrane transport (GO:003476…	gated channel activity (GO:0022836),ion channel activity (GO:0005216),substrate-specific channel activity (GO:0022838),channel activity (GO:0015267),passive transmembrane transporter activity (GO:0022803),cation channel activity (GO:0005261),metal ion transmembrane transporter activity (GO:0046873),voltage-gated channel activity (GO:0022832),voltage-gated ion channel activity (GO:0005244),voltage…	Ventricular hypertrophy GSE4678,CML - Chronic myeloid leukemia GSE11889
163	CACNB2	0.131443	0	0.0412816	0.0021565	0.331615	0.0303421	no																					Adrenergic signaling in cardiomyocytes Homo sapiens hsa04261,Oxytocin signaling pathway Homo sapiens hsa04921,Dilated cardiomyopathy Homo sapiens hsa05414,Arrhythmogenic right ventricular cardiomyopathy (ARVC) Homo sapiens hsa05412,Hypertrophic cardiomyopathy (HCM) Homo sapiens hsa05410,Cardiac muscle contraction Homo sapiens hsa04260,MAPK signaling pathway Homo sapiens hsa04010		neuron projection guidance (GO:0097485),axon guidance (GO:0007411),inorganic cation transmembrane transport (GO:0098662),calcium ion transmembrane transport (GO:0070588),calcium ion transport (GO:0006816),synaptic transmission (GO:0007268),divalent metal ion transport (GO:0070838),regulation of ion transmembrane transport (GO:0034765),divalent inorganic cation transport (GO:0072511),regulation of…	gated channel activity (GO:0022836),ion channel activity (GO:0005216),substrate-specific channel activity (GO:0022838),channel activity (GO:0015267),passive transmembrane transporter activity (GO:0022803),cation channel activity (GO:0005261),metal ion transmembrane transporter activity (GO:0046873),voltage-gated channel activity (GO:0022832),voltage-gated ion channel activity (GO:0005244),voltage…	Ankylosing Spondylitides GSE11886
164	CACNG7	0.137706	0.0635391	0.0596338	0.480327	0.0215348	0.504269	no																					Adrenergic signaling in cardiomyocytes Homo sapiens hsa04261,Oxytocin signaling pathway Homo sapiens hsa04921,Dilated cardiomyopathy Homo sapiens hsa05414,Arrhythmogenic right ventricular cardiomyopathy (ARVC) Homo sapiens hsa05412,Hypertrophic cardiomyopathy (HCM) Homo sapiens hsa05410,Cardiac muscle contraction Homo sapiens hsa04260,MAPK signaling pathway Homo sapiens hsa04010		inorganic cation transmembrane transport (GO:0098662),calcium ion transmembrane transport (GO:0070588),calcium ion transport (GO:0006816),divalent metal ion transport (GO:0070838),regulation of ion transmembrane transport (GO:0034765),divalent inorganic cation transport (GO:0072511),regulation of transmembrane transport (GO:0034762),regulation of ion transmembrane transporter activity (GO:0032412…	gated channel activity (GO:0022836),ion channel activity (GO:0005216),substrate-specific channel activity (GO:0022838),channel activity (GO:0015267),passive transmembrane transporter activity (GO:0022803),cation channel activity (GO:0005261),metal ion transmembrane transporter activity (GO:0046873),voltage-gated channel activity (GO:0022832),voltage-gated ion channel activity (GO:0005244),voltage…
165	CAD	0.101723	0.314317	0	0.0110026	0.00504806	0.0959132	no																				Metablism of nucleotides	Pyrimidine metabolism Homo sapiens hsa00240,Alanine, aspartate and glutamate metabolism Homo sapiens hsa00250,Metabolic pathways Homo sapiens hsa01100		ribonucleoside monophosphate metabolic process (GO:0009161),nucleoside monophosphate metabolic process (GO:0009123),protein autophosphorylation (GO:0046777),peptidyl-threonine phosphorylation (GO:0018107),peptidyl-threonine modification (GO:0018210),response to amine (GO:0014075),embryo development (GO:0009790),response to purine-containing compound (GO:0014074),drug metabolic process (GO:0017144…	ATP binding (GO:0005524),zinc ion binding (GO:0008270),amino acid binding (GO:0016597),hydrolase activity, acting on carbon-nitrogen (but not peptide) bonds, in cyclic amides (GO:0016812),carboxylic acid binding (GO:0031406),organic acid binding (GO:0043177),ligase activity (GO:0016874),carbon-nitrogen ligase activity, with glutamine as amido-N-donor (GO:0016884),hydrolase activity, acting on car…
166	CADM1	0.304069	0.229902	0.00444503	0.0352082	0.205682	0.00338328	no																					Cell adhesion molecules (CAMs) Homo sapiens hsa04514		synapse organization (GO:0050808),cell junction assembly (GO:0034329),cellular component morphogenesis (GO:0032989),homophilic cell adhesion via plasma membrane adhesion molecules (GO:0007156),cell-cell adhesion via plasma-membrane adhesion molecules (GO:0098742),cell-cell adhesion (GO:0098609),cell junction organization (GO:0034330),synapse assembly (GO:0007416),cell morphogenesis (GO:0000902),h…	cell adhesion molecule binding (GO:0050839),protein C-terminus binding (GO:0008022),protein homodimerization activity (GO:0042803),PDZ domain binding (GO:0030165)	Escherichia coli infection of the central nervous system GSE3253,SCID - Severe combined immunodeficiency GSE3414,Synovial sarcoma GSE6461,Hepatitis C infection GSE2067,Nephrolithiasis GSE10162
167	CADM2	0.246223	0.0387156	0.0716046	0.474034	0	0.00408141	no																							cell junction assembly (GO:0034329),cell junction organization (GO:0034330),cell-cell junction organization (GO:0045216),adherens junction organization (GO:0034332),brain development (GO:0007420)		Huntington's Disease GSE8762,Preeclampsia GSE4707
168	CADPS	0.153382	0.118728	0.000352082	0.038773	0.500779	0.0374309	no																							secretion by cell (GO:0032940),exocytosis (GO:0006887),vesicle organization (GO:0016050),cellular protein complex assembly (GO:0043623),organic hydroxy compound transport (GO:0015850),catecholamine transport (GO:0051937),nitrogen compound transport (GO:0071705),monoamine transport (GO:0015844)	protein kinase binding (GO:0019901),kinase binding (GO:0019900)	Escherichia coli infection of the central nervous system GSE3253,JRA - Juvenile rheumatoid arthritis GSE7753,MELAS - Mitochondrial myopathy, encephalopathy, lactic acidosis and stroke-like episodes GSE1462,Breast Cancer GSE3744
169	CALB2	0.127723	0.169475	0.263665	0.00338879	0.493368	0.00735728	no																							cytosolic calcium ion homeostasis (GO:0051480),cellular divalent inorganic cation homeostasis (GO:0072503),cellular calcium ion homeostasis (GO:0006874),divalent inorganic cation homeostasis (GO:0072507),calcium ion homeostasis (GO:0055074),cellular metal ion homeostasis (GO:0006875),metal ion homeostasis (GO:0055065),cellular ion homeostasis (GO:0006873),cellular cation homeostasis (GO:0030003),…	calcium ion binding (GO:0005509)	Obstructive sleep apnea GSE1873,Dehydration GSE3110
170	CALCOCO1	0.0912472	0.0346163	0.442831	0.047487	0.0896837	0.00553139	no																							Wnt signaling pathway (GO:0016055),intracellular steroid hormone receptor signaling pathway (GO:0030518),intracellular receptor signaling pathway (GO:0030522)	protein C-terminus binding (GO:0008022),beta-catenin binding (GO:0008013),armadillo repeat domain binding (GO:0070016),ligand-dependent nuclear receptor transcription coactivator activity (GO:0030374),chromatin binding (GO:0003682),transcription coactivator activity (GO:0003713)	Adenocarcinoma of lung GSE1037,HIV - Human immunodeficiency virus infection GSE6740
171	CALCR	0.26095	0.28881	0	0.00255259	0.0119757	0.0944632	no																				Signaling by GPCR	Neuroactive ligand-receptor interaction Homo sapiens hsa04080,Osteoclast differentiation Homo sapiens hsa04380	Hs GPCRs, Class B Secretin-like WP334 21381	cytosolic calcium ion homeostasis (GO:0051480),activation of phospholipase C activity (GO:0007202),cellular divalent inorganic cation homeostasis (GO:0072503),cellular calcium ion homeostasis (GO:0006874),positive regulation of phospholipase C activity (GO:0010863),divalent inorganic cation homeostasis (GO:0072507),calcium ion homeostasis (GO:0055074),regulation of phospholipase C activity (GO:19…	peptide hormone binding (GO:0017046),hormone binding (GO:0042562),G-protein coupled peptide receptor activity (GO:0008528),peptide receptor activity (GO:0001653),protein transporter activity (GO:0008565),peptide binding (GO:0042277),amide binding (GO:0033218)
172	CALHM1	0.134366	0.15156	0.043086	0.466904	0.0966651	0.00880726	no																					Taste transduction Homo sapiens hsa04742		inorganic cation transmembrane transport (GO:0098662),calcium ion transmembrane transport (GO:0070588),calcium ion transport (GO:0006816),divalent metal ion transport (GO:0070838),regulation of ion transmembrane transport (GO:0034765),divalent inorganic cation transport (GO:0072511),regulation of transmembrane transport (GO:0034762),protein oligomerization (GO:0051259),sensory perception (GO:0007…	gated channel activity (GO:0022836),ion channel activity (GO:0005216),substrate-specific channel activity (GO:0022838),channel activity (GO:0015267),passive transmembrane transporter activity (GO:0022803),cation channel activity (GO:0005261),metal ion transmembrane transporter activity (GO:0046873),voltage-gated channel activity (GO:0022832),voltage-gated ion channel activity (GO:0005244),inorgan…	Adenoma GSE8514
173	CAMK2D	0.287596	0.262696	0.0415016	0	5.37028e-05	0.0134257	no																				Synaptic Transmission	Calcium signaling pathway Homo sapiens hsa04020,cAMP signaling pathway Homo sapiens hsa04024,Gastric acid secretion Homo sapiens hsa04971,Adrenergic signaling in cardiomyocytes Homo sapiens hsa04261,Oxytocin signaling pathway Homo sapiens hsa04921,Circadian entrainment Homo sapiens hsa04713,Inflammatory mediator regulation of TRP channels Homo sapiens hsa04750,Insulin secretion Homo sapiens hsa04…	Hs Calcium Regulation in the Cardiac Cell WP536 21808,Hs Myometrial Relaxation and Contraction Pathways WP289 21289,Hs TGF-beta Receptor Signaling Pathway WP366 21445,Hs Wnt Signaling Pathway NetPath WP363 28127	calcium ion transport (GO:0006816),synaptic transmission (GO:0007268),divalent metal ion transport (GO:0070838),regulation of ion transmembrane transport (GO:0034765),divalent inorganic cation transport (GO:0072511),regulation of transmembrane transport (GO:0034762),regulation of system process (GO:0044057),muscle system process (GO:0003012),regulation of blood circulation (GO:1903522),regulation…	ATP binding (GO:0005524),calmodulin binding (GO:0005516),protein serine/threonine kinase activity (GO:0004674),calmodulin-dependent protein kinase activity (GO:0004683),ion channel binding (GO:0044325),sodium channel regulator activity (GO:0017080),channel regulator activity (GO:0016247),ion channel inhibitor activity (GO:0008200),channel inhibitor activity (GO:0016248),titin binding (GO:0031432)…	MELAS - Mitochondrial myopathy, encephalopathy, lactic acidosis and stroke-like episodes GSE1462,Endometriosis GSE7305,Nicotine addiction GSE11208
174	CAMK2G	0.00189782	0.137099	0	0.000880204	0	0.0950003	no																					Calcium signaling pathway Homo sapiens hsa04020,cAMP signaling pathway Homo sapiens hsa04024,Gastric acid secretion Homo sapiens hsa04971,Adrenergic signaling in cardiomyocytes Homo sapiens hsa04261,Oxytocin signaling pathway Homo sapiens hsa04921,Circadian entrainment Homo sapiens hsa04713,Inflammatory mediator regulation of TRP channels Homo sapiens hsa04750,Insulin secretion Homo sapiens hsa04…	Hs Calcium Regulation in the Cardiac Cell WP536 21808,Hs Myometrial Relaxation and Contraction Pathways WP289 21289,Hs TGF-beta Receptor Signaling Pathway WP366 21445,Hs Wnt Signaling Pathway NetPath WP363 28127	calcium ion transport (GO:0006816),synaptic transmission (GO:0007268),divalent metal ion transport (GO:0070838),divalent inorganic cation transport (GO:0072511),regulation of system process (GO:0044057),protein autophosphorylation (GO:0046777),regulation of metal ion transport (GO:0010959),secretion by cell (GO:0032940),protein oligomerization (GO:0051259),regulation of muscle system process (GO:…	ATP binding (GO:0005524),calmodulin binding (GO:0005516),protein serine/threonine kinase activity (GO:0004674),calmodulin-dependent protein kinase activity (GO:0004683),protein homodimerization activity (GO:0042803),phosphoric ester hydrolase activity (GO:0042578),phosphoprotein phosphatase activity (GO:0004721),phosphatase activity (GO:0016791),protein serine/threonine phosphatase activity (GO:0…	Cardiomyopathy GSE5406,Thrombocytopenia GSE2527,Adenocarcinoma of lung GSE1037,Cancer of thyroid GSE5364
175	CAMK4	0.161163	0.154445	0.0671596	0.47311	5.37028e-05	0.000859245	no																				Opioid Signalling,Signalling by NGF	Calcium signaling pathway Homo sapiens hsa04020,cAMP signaling pathway Homo sapiens hsa04024,Oxytocin signaling pathway Homo sapiens hsa04921,Aldosterone synthesis and secretion Homo sapiens hsa04925,Cholinergic synapse Homo sapiens hsa04725,Longevity regulating pathway - mammal Homo sapiens hsa04211,Long-term potentiation Homo sapiens hsa04720,Amphetamine addiction Homo sapiens hsa05031,Neurotro…	Hs Calcium Regulation in the Cardiac Cell WP536 21808,Hs Hypothetical Network for Drug Addiction WP666 28640,Hs Hypothetical Network for Drug Addiction WP666 29740,Hs Mitochondrial Gene Expression WP391 21504,Hs Mitochondrial Gene Expression WP391 29742	synaptic transmission (GO:0007268),neuron-neuron synaptic transmission (GO:0007270),single-organism behavior (GO:0044708),behavior (GO:0007610),learning or memory (GO:0007611),activation of phospholipase C activity (GO:0007202),cognition (GO:0050890),positive regulation of phospholipase C activity (GO:0010863),regulation of phospholipase C activity (GO:1900274),inflammatory response (GO:0006954),…	ATP binding (GO:0005524),calmodulin binding (GO:0005516),protein serine/threonine kinase activity (GO:0004674),calmodulin-dependent protein kinase activity (GO:0004683)	Neurological pain disorder GSE15041,Psoriasis vulgaris GSE13355,MELAS - Mitochondrial myopathy, encephalopathy, lactic acidosis and stroke-like episodes GSE1462,Retinoschisis GSE5581
176	CAMKK1	0.224019	0.30627	0.0833993	0.461183	0.00343698	0	no																					Oxytocin signaling pathway Homo sapiens hsa04921,Longevity regulating pathway - mammal Homo sapiens hsa04211,AMPK signaling pathway Homo sapiens hsa04152,Adipocytokine signaling pathway Homo sapiens hsa04920,Alcoholism Homo sapiens hsa05034		synaptic transmission (GO:0007268)	ATP binding (GO:0005524),calmodulin binding (GO:0005516),protein serine/threonine kinase activity (GO:0004674),calmodulin-dependent protein kinase activity (GO:0004683)
177	CAMSAP1	0.283003	0.273021	0.257768	0.0318194	0.0967188	0.00531658	no																							regulation of cell morphogenesis (GO:0022604),neuron projection development (GO:0031175)	calmodulin binding (GO:0005516),microtubule binding (GO:0008017),tubulin binding (GO:0015631),spectrin binding (GO:0030507)	Lymphatic edema GSE4333,Polycystic Ovary Syndrome GSE6798,Gastrointestinal stromal tumor GSE15966,Ventilator-associated lung injury GSE2411
178	CAMSAP3	0.180976	0.298793	0.0400933	0.000440102	0	0.000912948	no																							single organism cell adhesion (GO:0098602),cell junction organization (GO:0034330),single organismal cell-cell adhesion (GO:0016337),microtubule-based process (GO:0007017),cell-cell junction organization (GO:0045216),microtubule cytoskeleton organization (GO:0000226),maintenance of location in cell (GO:0051651),regulation of dephosphorylation (GO:0035303),regulation of cytoskeleton organization (…	microtubule binding (GO:0008017),tubulin binding (GO:0015631)
179	CAND2	0.000379564	0.130494	0.038597	0.00484112	5.37028e-05	0.00209441	no																								transcription factor binding (GO:0008134),TBP-class protein binding (GO:0017025)	Polycystic Ovary Syndrome GSE6798
181	CARD6	0.10066	0.132126	0.0377608	0.461975	0.0497288	0.0118146	no																					NOD-like receptor signaling pathway Homo sapiens hsa04621
183	CASC1	0.147575	3.79564e-05	0.481252	0.0485433	0.00118146	0.0957521	no																								microtubule binding (GO:0008017),tubulin binding (GO:0015631),beta-tubulin binding (GO:0048487)	Cardiomyopathy GSE1869
184	CCDC171	0.145753	0.0878691	0.0642109	0.468885	0.000537028	0.000537028	no
185	CCDC172	0.121309	0.0676763	0.454273	0.0273303	0.000214811	0.0115461	no																									Idiopathic fibrosing alveolitis GSE21369
186	CCDC34	0	0.0980794	0.000396092	0	5.37028e-05	0.00708877	no																									Synovial sarcoma GSE6461
187	CCDC88C	0	0.0334396	0.0801866	0.473418	5.37028e-05	0.000268514	no																							protein oligomerization (GO:0051259),protein homooligomerization (GO:0051260),Wnt signaling pathway (GO:0016055),protein destabilization (GO:0031648),regulation of protein stability (GO:0031647),posttranscriptional regulation of gene expression (GO:0010608)	PDZ domain binding (GO:0030165),protein self-association (GO:0043621)	Whipple's Disease GSE16180,Psoriasis vulgaris GSE13355,LGLL - Large granular lymphocytic leukemia GSE10631
188	CCER1	0	0.140021	0	0.00462107	0	0.0018796	no																									Psoriasis vulgaris GSE13355
189	CCPG1	0.116754	0	0.25033	0.0198046	5.37028e-05	0.0134257	no																							positive regulation of cell cycle (GO:0045787)		Huntington's Disease GSE1751,Preeclampsia GSE4707
190	CCSER2	0.0612617	0.177978	8.80204e-05	0.000924214	0.0869986	0.00902207	no																							microtubule-based process (GO:0007017),microtubule cytoskeleton organization (GO:0000226),microtubule bundle formation (GO:0001578)	microtubule binding (GO:0008017),tubulin binding (GO:0015631)
191	CCT8L2	0.149169	0.000645259	0.48266	0.0162398	0	0.000322217	no																							inorganic cation transmembrane transport (GO:0098662),cellular potassium ion transport (GO:0071804),potassium ion transmembrane transport (GO:0071805),potassium ion transport (GO:0006813),monovalent inorganic cation transport (GO:0015672),anion transport (GO:0006820)	ATP binding (GO:0005524),gated channel activity (GO:0022836),ion channel activity (GO:0005216),substrate-specific channel activity (GO:0022838),channel activity (GO:0015267),passive transmembrane transporter activity (GO:0022803),cation channel activity (GO:0005261),metal ion transmembrane transporter activity (GO:0046873),inorganic cation transmembrane transporter activity (GO:0022890),potassium…	Hepatic Cirrhosis GSE6764,Glaucoma GSE3554,Leukemia, Adult T Cell GSE10789,Obesity GSE5109
192	CD180	0.13615	0.127761	0.0767538	0.471261	0.0123516	0.218356	no																							inflammatory response (GO:0006954),positive regulation of response to biotic stimulus (GO:0002833),lymphocyte activation involved in immune response (GO:0002285),leukocyte activation involved in immune response (GO:0002366),cell activation involved in immune response (GO:0002263),cellular response to molecule of bacterial origin (GO:0071219),B cell activation (GO:0042113),response to lipopolysacc…		Acute Lung Injury GSE1871
193	CD1C	0.201017	0.247969	0	0.00162838	0.00880726	0.357016	no																					Hematopoietic cell lineage Homo sapiens hsa04640		lymphocyte activation involved in immune response (GO:0002285),leukocyte activation involved in immune response (GO:0002366),cell activation involved in immune response (GO:0002263),lymphocyte activation (GO:0046649),leukocyte activation (GO:0045321),T cell activation (GO:0042110),T cell activation involved in immune response (GO:0002286),antigen processing and presentation (GO:0019882)	glycolipid binding (GO:0051861),peptide binding (GO:0042277),amide binding (GO:0033218),antigen binding (GO:0003823)
194	CD1D	0.260912	0.290898	0.021433	0.254643	0.0992428	0.00241663	no																					Amoebiasis Homo sapiens hsa05146,Hematopoietic cell lineage Homo sapiens hsa04640		single organism cell adhesion (GO:0098602),single organismal cell-cell adhesion (GO:0016337),positive regulation of innate immune response (GO:0045089),detection of biotic stimulus (GO:0009595),antigen processing and presentation via MHC class Ib (GO:0002475),T cell selection (GO:0045058),positive regulation of defense response (GO:0031349),detection of external biotic stimulus (GO:0098581),detec…	cell adhesion molecule binding (GO:0050839),histone binding (GO:0042393),antigen binding (GO:0003823)	Simian Acquired Immune Deficiency Syndrome GSE4785,Bipolar Disorder GSE5388
195	CD200R1	0.145297	3.79564e-05	0.258472	0.0184403	0.0454863	0.367005	no
196	CD200R1L	0.30999	0.167274	0	0.00149635	0.37651	0.0338328	no																									Hypercholesteremia GSE3889
197	CD226	0.001746	0.0408032	0.474386	0.0380688	0	0.0131035	no																				Signaling in Immune system	Cell adhesion molecules (CAMs) Homo sapiens hsa04514		cell recognition (GO:0008037),positive regulation of response to biotic stimulus (GO:0002833),regulation of mast cell activation (GO:0033003),positive regulation of innate immune response (GO:0045089),positive regulation of mast cell activation (GO:0033005),cytokine production (GO:0001816),positive regulation of defense response (GO:0031349),regulation of innate immune response (GO:0045088),posit…	cell adhesion molecule binding (GO:0050839),integrin binding (GO:0005178),protein kinase binding (GO:0019901),kinase binding (GO:0019900)	Uterine leiomyoma GSE2725
198	CD248	0.138048	0.0101723	0	0.00466508	0.237474	0.0112776	no																							regulation of endothelial cell apoptotic process (GO:2000351),positive regulation of endothelial cell apoptotic process (GO:2000353),hematopoietic or lymphoid organ development (GO:0048534),anatomical structure regression (GO:0060033),lymph node development (GO:0048535)	calcium ion binding (GO:0005509),extracellular matrix binding (GO:0050840),carbohydrate binding (GO:0030246)
199	CD34	0.13725	0.0704471	0	0.000616143	0.0161108	0.0817894	no																				Signaling in Immune system	Cell adhesion molecules (CAMs) Homo sapiens hsa04514,Hematopoietic cell lineage Homo sapiens hsa04640		single organism cell adhesion (GO:0098602),single organismal cell-cell adhesion (GO:0016337),cell-substrate adhesion (GO:0031589),cell-matrix adhesion (GO:0007160),angiogenesis (GO:0001525),epithelium development (GO:0060429),regulation of neuron death (GO:1901214),negative regulation of response to external stimulus (GO:0032102),negative regulation of neuron death (GO:1901215),negative regulatio…	sulfur compound binding (GO:1901681),transcription factor binding (GO:0008134),carbohydrate binding (GO:0030246)	SCID - Severe combined immunodeficiency GSE3414,Cardiac Hypertrophy GSE5500,Asthma, allergic GSE3184
200	CD40	0	0.14283	0.0414136	0.00237655	0.00338328	0.0953225	no																				Signaling in Immune system	Cell adhesion molecules (CAMs) Homo sapiens hsa04514,Toxoplasmosis Homo sapiens hsa05145,Malaria Homo sapiens hsa05144,Toll-like receptor signaling pathway Homo sapiens hsa04620,Autoimmune thyroid disease Homo sapiens hsa05320,Epstein-Barr virus infection Homo sapiens hsa05169,Asthma Homo sapiens hsa05310,Viral myocarditis Homo sapiens hsa05416,HTLV-I infection Homo sapiens hsa05166,NF-kappa B si…		positive regulation of GTPase activity (GO:0043547),positive regulation of GTP catabolic process (GO:0033126),positive regulation of Ras GTPase activity (GO:0032320),regulation of Ras GTPase activity (GO:0032318),positive regulation of Rho GTPase activity (GO:0032321),regulation of Rho GTPase activity (GO:0032319),platelet activation (GO:0030168),cellular divalent inorganic cation homeostasis (GO…	ubiquitin protein ligase binding (GO:0031625),small conjugating protein ligase binding (GO:0044389),antigen binding (GO:0003823)	Schizophrenia GSE4036,Cystic Fibrosis GSE3100,Papillary Carcinoma of the Thyroid GSE3467,Sepsis GSE4479,Asthma, allergic GSE3184,Epilepsy GSE7486,Familial combined hyperlipidaemia GSE11393
201	CD5L	0	0.092348	0.489746	0.0363524	0.028194	0.361044	no																							endocytosis (GO:0006897),receptor-mediated endocytosis (GO:0006898),cellular defense response (GO:0006968)	scavenger receptor activity (GO:0005044),cargo receptor activity (GO:0038024)
202	CD86	0.257686	0.283079	0.0596338	0.459511	0	0.00123516	no																					Cell adhesion molecules (CAMs) Homo sapiens hsa04514,Toll-like receptor signaling pathway Homo sapiens hsa04620,Autoimmune thyroid disease Homo sapiens hsa05320,Viral myocarditis Homo sapiens hsa05416,Allograft rejection Homo sapiens hsa05330,Intestinal immune network for IgA production Homo sapiens hsa04672,Transcriptional misregulation in cancer Homo sapiens hsa05202,Graft-versus-host disease H…	Hs Inflammatory Response Pathway WP453 21632,Hs Toll-like receptor signaling pathway (for GenMAPP) WP75 26601,Hs Toll-like receptor signaling pathway WP245 26599	response to inorganic substance (GO:0010035),inositol lipid-mediated signaling (GO:0048017),phosphatidylinositol-mediated signaling (GO:0048015),response to metal ion (GO:0010038),neurotrophin signaling pathway (GO:0038179),neurotrophin TRK receptor signaling pathway (GO:0048011),myeloid cell differentiation (GO:0030099),positive regulation of cytokine production (GO:0001819),defense response to …	coreceptor activity (GO:0015026)	Influenza GSE3203,Neurological pain disorder GSE15041,Papillary Carcinoma of the Thyroid GSE3467
203	CD9	0.00121461	0.134935	0	0.00118828	0.00322217	0	no																				Hemostasis	Hematopoietic cell lineage Homo sapiens hsa04640		cell junction assembly (GO:0034329),hemostasis (GO:0007599),coagulation (GO:0050817),blood coagulation (GO:0007596),cell junction organization (GO:0034330),platelet activation (GO:0030168),cell-cell junction assembly (GO:0007043),cell-cell junction organization (GO:0045216),response to inorganic substance (GO:0010035),secretion by cell (GO:0032940),exocytosis (GO:0006887),platelet degranulation (…	cell adhesion molecule binding (GO:0050839),integrin binding (GO:0005178)	Adenoma GSE8514,Cardiac Hypertrophy GSE5500,Preeclampsia GSE4707,Ewing's sarcoma GSE1822,Leber congenital amaurosis GSE3249,Infantile neuronal ceroid lipofuscinosis GSE6678,Nephrolithiasis GSE10162,Cancer of prostate GSE1413
204	CDC42BPG	0.273552	0.281029	0	0.00356483	5.37028e-05	0.00612212	no																							actin filament-based process (GO:0030029),actin cytoskeleton organization (GO:0030036),actin cytoskeleton reorganization (GO:0031532)	ATP binding (GO:0005524),protein serine/threonine kinase activity (GO:0004674),nucleoside-triphosphatase regulator activity (GO:0060589),GTPase regulator activity (GO:0030695),small GTPase regulator activity (GO:0005083),magnesium ion binding (GO:0000287)	Papillary Carcinoma of the Thyroid GSE3467
205	CDC5L	0.0948152	0.13968	0.481516	0.0885045	0.0610064	0.000537028	no																					Spliceosome Homo sapiens hsa03040		RNA splicing, via transesterification reactions (GO:0000375),RNA splicing, via transesterification reactions with bulged adenosine as nucleophile (GO:0000377),mRNA splicing, via spliceosome (GO:0000398),regulation of cell cycle process (GO:0010564),mRNA processing (GO:0006397),RNA splicing (GO:0008380),regulation of cell cycle phase transition (GO:1901987),signal transduction in response to DNA d…	chromatin binding (GO:0003682)	Cardiomyopathy GSE1869,Rhinovirus infection GSE11348,MDS - Myelodysplastic syndrome GSE2779
206	CDC7	0.144766	0.00417521	0	0.00699762	0.00118146	0.000161108	no																				Cell Cycle, Mitotic,DNA Replication,Cell Cycle Checkpoints	Cell cycle Homo sapiens hsa04110	Hs DNA Replication WP466 21660,Hs Cell cycle WP179 28966	positive regulation of DNA-dependent DNA replication (GO:2000105),mitotic cell cycle (GO:0000278),cell division (GO:0051301),regulation of DNA-dependent DNA replication (GO:0090329),positive regulation of DNA replication (GO:0045740),positive regulation of DNA metabolic process (GO:0051054),regulation of nuclear cell cycle DNA replication (GO:0033262),mitotic cell cycle phase transition (GO:00447…	ATP binding (GO:0005524),protein serine/threonine kinase activity (GO:0004674)	MELAS - Mitochondrial myopathy, encephalopathy, lactic acidosis and stroke-like episodes GSE1462
209	CDH12	0.0742807	0.184392	0.0391691	0.00400493	0.0371623	5.37028e-05	no																							cell junction assembly (GO:0034329),homophilic cell adhesion via plasma membrane adhesion molecules (GO:0007156),cell-cell adhesion via plasma-membrane adhesion molecules (GO:0098742),cell-cell adhesion (GO:0098609),cell junction organization (GO:0034330),cell-cell junction organization (GO:0045216),adherens junction organization (GO:0034332)	calcium ion binding (GO:0005509)
211	CDH19	0.304031	0.246337	0.0423818	0.471833	0.300306	0.0126202	no																							homophilic cell adhesion via plasma membrane adhesion molecules (GO:0007156),cell-cell adhesion via plasma-membrane adhesion molecules (GO:0098742),cell-cell adhesion (GO:0098609)	calcium ion binding (GO:0005509)	Huntington's Disease GSE8762,Cancer of Colon GSE4107
212	CDH2	0.0210658	0.131443	0	0.00189244	0.314913	0.0118683	no																					Cell adhesion molecules (CAMs) Homo sapiens hsa04514,Arrhythmogenic right ventricular cardiomyopathy (ARVC) Homo sapiens hsa05412		cell junction assembly (GO:0034329),single organism cell adhesion (GO:0098602),homophilic cell adhesion via plasma membrane adhesion molecules (GO:0007156),cell-cell adhesion via plasma-membrane adhesion molecules (GO:0098742),cell-cell adhesion (GO:0098609),cell junction organization (GO:0034330),single organismal cell-cell adhesion (GO:0016337),heterophilic cell-cell adhesion via plasma membran…	calcium ion binding (GO:0005509),phosphatase binding (GO:0019902),protein phosphatase binding (GO:0019903),gamma-catenin binding (GO:0045295),beta-catenin binding (GO:0008013),alpha-catenin binding (GO:0045294)	Schizophrenia GSE4036,MELAS - Mitochondrial myopathy, encephalopathy, lactic acidosis and stroke-like episodes GSE1462,Nicotine addiction GSE11208
213	CDH26	0.000835041	0.000151826	0.0743773	0.471393	0.00037592	0	no																							homophilic cell adhesion via plasma membrane adhesion molecules (GO:0007156),cell-cell adhesion via plasma-membrane adhesion molecules (GO:0098742),cell-cell adhesion (GO:0098609)	calcium ion binding (GO:0005509)	Glaucoma GSE3554
214	CDH4	0.00823654	0.128976	0.0368806	0.464704	0	0.272864	no																					Cell adhesion molecules (CAMs) Homo sapiens hsa04514		cell junction assembly (GO:0034329),homophilic cell adhesion via plasma membrane adhesion molecules (GO:0007156),cell-cell adhesion via plasma-membrane adhesion molecules (GO:0098742),cell-cell adhesion (GO:0098609),cell junction organization (GO:0034330),cell-cell junction organization (GO:0045216),adherens junction organization (GO:0034332)	calcium ion binding (GO:0005509)	Cardiomyopathy GSE5406
215	CDH8	0.0759508	0	0.484156	0.0812428	0.000214811	0.0103109	no																							synaptic transmission (GO:0007268),cell junction assembly (GO:0034329),homophilic cell adhesion via plasma membrane adhesion molecules (GO:0007156),cell-cell adhesion via plasma-membrane adhesion molecules (GO:0098742),cell-cell adhesion (GO:0098609),neuron-neuron synaptic transmission (GO:0007270),cell junction organization (GO:0034330),synaptic transmission, glutamatergic (GO:0035249),cell-cell…	calcium ion binding (GO:0005509)	Sickle Cell Anemia GSE9877,Psoriasis vulgaris GSE13355
216	CDHR3	0.0978896	0.136833	0	0.00893407	0	0.00456474	no																							homophilic cell adhesion via plasma membrane adhesion molecules (GO:0007156),cell-cell adhesion via plasma-membrane adhesion molecules (GO:0098742),cell-cell adhesion (GO:0098609)	calcium ion binding (GO:0005509)	Ankylosing Spondylitides GSE11886,Glaucoma GSE3554
218	CDK13	0.143969	0.000569346	0.0367045	0.00202447	0.196928	0.0699211	no																							hemopoiesis (GO:0030097),multicellular organismal development (GO:0007275),alternative mRNA splicing, via spliceosome (GO:0000380),regulation of mitosis (GO:0007088),regulation of nuclear division (GO:0051783),regulation of cell division (GO:0051302),hematopoietic or lymphoid organ development (GO:0048534),RNA splicing, via transesterification reactions (GO:0000375),RNA splicing, via transesterif…	ATP binding (GO:0005524),protein serine/threonine kinase activity (GO:0004674),cyclin binding (GO:0030332),RNA polymerase II carboxy-terminal domain kinase activity (GO:0008353),cyclin-dependent protein serine/threonine kinase activity (GO:0004693),cyclin-dependent protein kinase activity (GO:0097472)	Alzheimer's Disease GSE1297,Leukemia, Chronic T-Cell GSE5788,Overexertion GSE3606,COPD - Chronic obstructive pulmonary disease GSE1650,Down Syndrome GSE5390
220	CDS1	0.0422075	0.0877553	0.0415456	0.461447	0.0290532	0.379303	no																					Phosphatidylinositol signaling system Homo sapiens hsa04070,Glycerophospholipid metabolism Homo sapiens hsa00564,Metabolic pathways Homo sapiens hsa01100		phosphatidylinositol biosynthetic process (GO:0006661),detection of external stimulus (GO:0009581),phosphatidylinositol metabolic process (GO:0046488),detection of abiotic stimulus (GO:0009582),phototransduction (GO:0007602),detection of light stimulus (GO:0009583),glycerophospholipid biosynthetic process (GO:0046474),glycerophospholipid metabolic process (GO:0006650),glycerolipid metabolic proce…	phosphotransferase activity, for other substituted phosphate groups (GO:0016780),cytidylyltransferase activity (GO:0070567),CDP-alcohol phosphatidyltransferase activity (GO:0017169),nucleotidyltransferase activity (GO:0016779)	Sickle Cell Anemia GSE9877
221	CDYL	0	0.0960298	0.0870082	0.479227	5.37028e-05	0.00837764	no																							peptidyl-lysine modification (GO:0018205),chromatin modification (GO:0016568),covalent chromatin modification (GO:0016569),histone modification (GO:0016570),protein acetylation (GO:0006473),peptidyl-lysine acetylation (GO:0018394),internal protein amino acid acetylation (GO:0006475),histone acetylation (GO:0016573),internal peptidyl-lysine acetylation (GO:0018393),protein acylation (GO:0043543),s…	transcription corepressor activity (GO:0003714),acetyl-CoA:L-lysine N6-acetyltransferase (GO:0090595),histone acetyltransferase activity (GO:0004402),histone binding (GO:0042393),acetyltransferase activity (GO:0016407),N-acetyltransferase activity (GO:0008080),N-acyltransferase activity (GO:0016410),methylated histone binding (GO:0035064),transferase activity, transferring acyl groups (GO:0016746…	Huntington's Disease GSE1751,Arrhythmogenic Right Ventricular Cardiomyopathy GSE4120,Malignant mesothelioma of pleura GSE2549,Familial combined hyperlipidaemia GSE11393,HIV - Human immunodeficiency virus infection GSE2504
222	CELF4	0.148106	0.104152	0.261113	0.0435701	0.0800172	0.505773	no																							regulation of membrane potential (GO:0042391),membrane depolarization (GO:0051899),regulation of excitatory postsynaptic membrane potential (GO:0060079),regulation of postsynaptic membrane potential (GO:0060078),embryo development (GO:0009790),cellular process involved in reproduction in multicellular organism (GO:0022412),negative regulation of translation (GO:0017148),positive regulation of mRN…	translation repressor activity, nucleic acid binding (GO:0000900),translation repressor activity (GO:0030371),translation regulator activity, nucleic acid binding (GO:0090079),translation regulator activity (GO:0045182),mRNA binding (GO:0003729)	Cystic Fibrosis GSE3100,Papillary Carcinoma of the Thyroid GSE3678,Leber congenital amaurosis GSE3249
223	CELSR1	0.0384878	0.000341608	0	0.00620544	0.234842	0.0169164	no																						Hs GPCRs, Other WP117 20929	homophilic cell adhesion via plasma membrane adhesion molecules (GO:0007156),cell-cell adhesion via plasma-membrane adhesion molecules (GO:0098742),cell-cell adhesion (GO:0098609),behavior (GO:0007610),locomotory behavior (GO:0007626),neuron migration (GO:0001764),epithelium development (GO:0060429),Rho protein signal transduction (GO:0007266),neural tube closure (GO:0001843),tube closure (GO:006…	calcium ion binding (GO:0005509)	Cardiomyopathy GSE5406,Nephrolithiasis GSE10162
224	CELSR2	0.0611858	0.249905	0.00233254	0.0349001	0.00488696	0.00118146	no																						Hs GPCRs, Other WP117 20929	cellular component morphogenesis (GO:0032989),homophilic cell adhesion via plasma membrane adhesion molecules (GO:0007156),cell-cell adhesion via plasma-membrane adhesion molecules (GO:0098742),cell-cell adhesion (GO:0098609),microtubule-based movement (GO:0007018),microtubule-based process (GO:0007017),cell projection morphogenesis (GO:0048858),cell part morphogenesis (GO:0032990),neuron project…	calcium ion binding (GO:0005509)	Leukemia, Chronic T-Cell GSE5788,Parkinson's Disease GSE7621,Arrhythmogenic Right Ventricular Cardiomyopathy GSE4120,CML - Chronic myeloid leukemia GSE11889,Obesity GSE474
225	CELSR3	0.105557	0	0.0329636	0.0185723	0.0199774	0.00295365	no																						Hs GPCRs, Other WP117 20929	homophilic cell adhesion via plasma membrane adhesion molecules (GO:0007156),cell-cell adhesion via plasma-membrane adhesion molecules (GO:0098742),cell-cell adhesion (GO:0098609),axonal fasciculation (GO:0007413),neuron migration (GO:0001764),neuron recognition (GO:0008038),organelle assembly (GO:0070925),cell recognition (GO:0008037),cellular component assembly involved in morphogenesis (GO:001…	calcium ion binding (GO:0005509)	Adenocarcinoma of lung GSE1037,Ventilator-associated lung injury GSE2411
226	CENPC	0.0987247	0.0370834	0	0.00488513	5.37028e-05	0.00472585	no																							organelle assembly (GO:0070925),cellular protein complex assembly (GO:0043623),mitotic cell cycle (GO:0000278),kinetochore assembly (GO:0051382),chromosome organization (GO:0051276),kinetochore organization (GO:0051383),chromosome segregation (GO:0007059),mitotic nuclear division (GO:0007067),organelle fission (GO:0048285),nuclear division (GO:0000280)	centromeric DNA binding (GO:0019237)
227	CENPE	0.00463068	7.59129e-05	0.350937	0.0143033	0	0.00461844	no																				Cell Cycle, Mitotic			hemostasis (GO:0007599),coagulation (GO:0050817),blood coagulation (GO:0007596),ATP catabolic process (GO:0006200),purine ribonucleoside monophosphate catabolic process (GO:0009169),ribonucleoside monophosphate catabolic process (GO:0009158),purine nucleoside monophosphate catabolic process (GO:0009128),nucleoside monophosphate catabolic process (GO:0009125),microtubule-based movement (GO:0007018…	ATP binding (GO:0005524),motor activity (GO:0003774),ATPase activity (GO:0016887),microtubule motor activity (GO:0003777),microtubule binding (GO:0008017),tubulin binding (GO:0015631)	Ventilator-associated lung injury GSE2411,HIV - Human immunodeficiency virus infection GSE2504
228	CENPJ	0.274918	0.284445	0	0.0030367	0	0.00499436	no																				Cell Cycle, Mitotic			microtubule-based process (GO:0007017),microtubule polymerization or depolymerization (GO:0031109),organelle assembly (GO:0070925),microtubule cytoskeleton organization (GO:0000226),regulation of organelle assembly (GO:1902115),protein polymerization (GO:0051258),regulation of cytoskeleton organization (GO:0051493),cellular protein complex assembly (GO:0043623),microtubule nucleation (GO:0007020)…	tubulin binding (GO:0015631),protein kinase binding (GO:0019901),kinase binding (GO:0019900)	Synovial sarcoma GSE6461,Tachycardia GSE7999,Psoriasis vulgaris GSE13355
229	CEP128	0.234305	0.29811	0.498108	0.0794384	0.15402	0.0167553	no
230	CEP152	0.239505	0.229029	0.483804	0.0643429	0.000590731	0	no																				Cell Cycle, Mitotic			positive regulation of GTPase activity (GO:0043547),positive regulation of GTP catabolic process (GO:0033126),positive regulation of Ras GTPase activity (GO:0032320),regulation of small GTPase mediated signal transduction (GO:0051056),regulation of Ras GTPase activity (GO:0032318),positive regulation of Rho GTPase activity (GO:0032321),microtubule-based movement (GO:0007018),regulation of Rho GTP…	guanyl-nucleotide exchange factor activity (GO:0005085),calcium ion binding (GO:0005509),protein kinase binding (GO:0019901),kinase binding (GO:0019900)	Bipolar Disorder GSE5389
231	CEP170	0.101268	0.157709	0.0134671	0.269959	5.37028e-05	0.0328661	no																									Cardiac Hypertrophy GSE5500,Huntington's Disease GSE1751
232	CEP192	0.136681	0.0177257	0.186031	0.0187483	0.0392568	0.35809	no																				Cell Cycle, Mitotic			microtubule-based process (GO:0007017),organelle assembly (GO:0070925),microtubule cytoskeleton organization (GO:0000226),regulation of dephosphorylation (GO:0035303),centrosome duplication (GO:0051298),mitotic cell cycle (GO:0000278),regulation of phosphatase activity (GO:0010921),microtubule organizing center organization (GO:0031023),centrosome organization (GO:0051297),spindle organization (G…	phosphatase binding (GO:0019902)
233	CEP290	0.263304	0.289228	0.0799666	0.482528	0.0945169	0.0192256	no																				Cell Cycle, Mitotic			cellular component morphogenesis (GO:0032989),cell projection morphogenesis (GO:0048858),cell part morphogenesis (GO:0032990),establishment or maintenance of cell polarity (GO:0007163),kidney development (GO:0001822),regulation of intracellular transport (GO:0032386),organelle assembly (GO:0070925),regulation of establishment of protein localization (GO:0070201),positive regulation of protein tra…	microtubule binding (GO:0008017),tubulin binding (GO:0015631)	Setleis syndrome GSE16524,Obesity GSE5109
234	CEP72	0.138693	0.0826691	0.0367925	0.0106505	0	0.00451104	no																				Cell Cycle, Mitotic			microtubule-based process (GO:0007017),microtubule cytoskeleton organization (GO:0000226),protein complex localization (GO:0031503),mitotic cell cycle (GO:0000278),cellular protein complex localization (GO:0034629),spindle organization (GO:0007051),cell cycle G2/M phase transition (GO:0044839),G2/M transition of mitotic cell cycle (GO:0000086),mitotic cell cycle phase transition (GO:0044772),cell…		Type 1 diabetes mellitus GSE11
235	CEP85L	0.143855	0.0745844	0.471921	0.0969985	0.501101	0.0160034	no
236	CERS6	0.176573	0.136643	0.446176	0.0767978	0.00322217	0	no																					Sphingolipid signaling pathway Homo sapiens hsa04071,Metabolic pathways Homo sapiens hsa01100,Sphingolipid metabolism Homo sapiens hsa00600		membrane lipid biosynthetic process (GO:0046467),lipid biosynthetic process (GO:0008610),ceramide biosynthetic process (GO:0046513),sphingolipid biosynthetic process (GO:0030148),membrane lipid metabolic process (GO:0006643),ceramide metabolic process (GO:0006672),sphingolipid metabolic process (GO:0006665)	N-acyltransferase activity (GO:0016410),sphingosine N-acyltransferase activity (GO:0050291),transferase activity, transferring acyl groups (GO:0016746),transferase activity, transferring acyl groups other than amino-acyl groups (GO:0016747)	COPD - Chronic obstructive pulmonary disease GSE475,Obesity GSE5109
237	CES5A	7.59129e-05	0.131747	0.271103	8.80204e-05	0.00349068	0	no																								carboxylic ester hydrolase activity (GO:0052689)	Cystic Fibrosis GSE3100,Preeclampsia GSE4707,Leukemia, Acute Megakaryocytic GSE2433
238	CFH	0.0364002	0.000151826	0.462063	0.0587536	0.00515547	0.0160034	no																					Complement and coagulation cascades Homo sapiens hsa04610,Staphylococcus aureus infection Homo sapiens hsa05150		regulation of protein activation cascade (GO:2000257),regulation of complement activation (GO:0030449),regulation of acute inflammatory response (GO:0002673),regulation of humoral immune response (GO:0002920),complement activation, alternative pathway (GO:0006957),regulation of response to wounding (GO:1903034),regulation of immune effector process (GO:0002697),activation of immune response (GO:0…	glycosaminoglycan binding (GO:0005539),proteoglycan binding (GO:0043394),heparin binding (GO:0008201),heparan sulfate proteoglycan binding (GO:0043395),sulfur compound binding (GO:1901681),glycoprotein binding (GO:0001948)
239	CGN	0.000151826	0.0386017	0.451237	0.0434381	0	0.00542398	no																					Tight junction Homo sapiens hsa04530		transmembrane receptor protein serine/threonine kinase signaling pathway (GO:0007178),transforming growth factor beta receptor signaling pathway (GO:0007179),cellular response to transforming growth factor beta stimulus (GO:0071560),response to transforming growth factor beta (GO:0071559)	motor activity (GO:0003774),actin binding (GO:0003779)	Schizophrenia GSE4036,Huntington's Disease GSE7958
240	CHD1	0.0959159	0.139756	0	0.000308071	0.00816283	0.00429622	no																							chromatin modification (GO:0016568),DNA duplex unwinding (GO:0032508),DNA geometric change (GO:0032392),DNA conformation change (GO:0071103)	ATP binding (GO:0005524),ATPase activity (GO:0016887),ATPase activity, coupled (GO:0042623),helicase activity (GO:0004386),DNA-dependent ATPase activity (GO:0008094),DNA helicase activity (GO:0003678),purine NTP-dependent helicase activity (GO:0070035),ATP-dependent helicase activity (GO:0008026),histone binding (GO:0042393),ATP-dependent DNA helicase activity (GO:0004003),methylated histone bind…	Lung transplant rejection GSE2018,Breast Cancer GSE2429,Eczema GSE6012
242	CHD5	0.179724	0.0501784	0.0639028	0.466772	0.0835079	0.00440363	no																							ATP catabolic process (GO:0006200),purine ribonucleoside monophosphate catabolic process (GO:0009169),ribonucleoside monophosphate catabolic process (GO:0009158),purine nucleoside monophosphate catabolic process (GO:0009128),nucleoside monophosphate catabolic process (GO:0009125),ribonucleoside monophosphate metabolic process (GO:0009161),ATP metabolic process (GO:0046034),purine ribonucleoside m…	ATP binding (GO:0005524),ATPase activity (GO:0016887),ATPase activity, coupled (GO:0042623),helicase activity (GO:0004386),zinc ion binding (GO:0008270),purine NTP-dependent helicase activity (GO:0070035),ATP-dependent helicase activity (GO:0008026),histone binding (GO:0042393),methylated histone binding (GO:0035064)	Septic Shock GSE9692
243	CHD8	0.244098	0.29754	0.471261	0.0842355	0.00225552	0.00128887	no																					Wnt signaling pathway Homo sapiens hsa04310		ATP catabolic process (GO:0006200),purine ribonucleoside monophosphate catabolic process (GO:0009169),ribonucleoside monophosphate catabolic process (GO:0009158),purine nucleoside monophosphate catabolic process (GO:0009128),nucleoside monophosphate catabolic process (GO:0009125),ribonucleoside monophosphate metabolic process (GO:0009161),ATP metabolic process (GO:0046034),purine ribonucleoside m…	ATP binding (GO:0005524),ATPase activity (GO:0016887),ATPase activity, coupled (GO:0042623),helicase activity (GO:0004386),beta-catenin binding (GO:0008013),DNA-dependent ATPase activity (GO:0008094),DNA helicase activity (GO:0003678),armadillo repeat domain binding (GO:0070016),p53 binding (GO:0002039),histone binding (GO:0042393),methylated histone binding (GO:0035064)	Meningococcal infection GSE4646,Huntington's Disease GSE7958,Cancer of Colon GSE4107,Actinic keratosis GSE2503,Polycystic Ovary Syndrome GSE5090,Uterine leiomyoma GSE593,Cancer of thyroid GSE5364
244	CHRM2	0.140591	0	0	0.00123229	0.0987595	0.00440363	no																				Signaling by GPCR	Calcium signaling pathway Homo sapiens hsa04020,cAMP signaling pathway Homo sapiens hsa04024,Neuroactive ligand-receptor interaction Homo sapiens hsa04080,Regulation of actin cytoskeleton Homo sapiens hsa04810,Cholinergic synapse Homo sapiens hsa04725,PI3K-Akt signaling pathway Homo sapiens hsa04151		regulation of system process (GO:0044057),regulation of blood circulation (GO:1903522),regulation of heart contraction (GO:0008016),cytosolic calcium ion homeostasis (GO:0051480),cellular divalent inorganic cation homeostasis (GO:0072503),cellular calcium ion homeostasis (GO:0006874),divalent inorganic cation homeostasis (GO:0072507),calcium ion homeostasis (GO:0055074),positive regulation of cyt…	G-protein coupled amine receptor activity (GO:0008227),acetylcholine receptor activity (GO:0015464),neurotransmitter receptor activity (GO:0030594)	Acute Lung Injury GSE10474
245	CHRM4	0	0.035755	0	0.00140833	5.37028e-05	0.0208904	no																				Signaling by GPCR	Neuroactive ligand-receptor interaction Homo sapiens hsa04080,Regulation of actin cytoskeleton Homo sapiens hsa04810,Cholinergic synapse Homo sapiens hsa04725		adenylate cyclase-inhibiting G-protein coupled receptor signaling pathway (GO:0007193),G-protein coupled receptor signaling pathway, coupled to cyclic nucleotide second messenger (GO:0007187),adenylate cyclase-modulating G-protein coupled receptor signaling pathway (GO:0007188),G-protein coupled acetylcholine receptor signaling pathway (GO:0007213)	G-protein coupled amine receptor activity (GO:0008227),acetylcholine receptor activity (GO:0015464),neurotransmitter receptor activity (GO:0030594)	Acute Lung Injury GSE10474,Gastrointestinal stromal tumor GSE15966,Breast Cancer GSE3744
246	CHRNG	0.130077	0.00520003	0.0481472	0.471921	0.000322217	0.00520917	no																					Neuroactive ligand-receptor interaction Homo sapiens hsa04080		regulation of membrane potential (GO:0042391),synaptic transmission (GO:0007268),muscle system process (GO:0003012),muscle contraction (GO:0006936)	gated channel activity (GO:0022836),ion channel activity (GO:0005216),substrate-specific channel activity (GO:0022838),channel activity (GO:0015267),passive transmembrane transporter activity (GO:0022803),cation channel activity (GO:0005261),ligand-gated ion channel activity (GO:0015276),ligand-gated channel activity (GO:0022834),extracellular ligand-gated ion channel activity (GO:0005230),excita…	Whipple's Disease GSE16180
247	CHUK	0.141729	0.0594018	0.00347681	0.253895	0.0197089	0	no																				Signalling by NGF,Signaling in Immune system	PI3K-Akt signaling pathway Homo sapiens hsa04151,Small cell lung cancer Homo sapiens hsa05222,Toxoplasmosis Homo sapiens hsa05145,Pathways in cancer Homo sapiens hsa05200,Apoptosis Homo sapiens hsa04210,MAPK signaling pathway Homo sapiens hsa04010,B cell receptor signaling pathway Homo sapiens hsa04662,Cytosolic DNA-sensing pathway Homo sapiens hsa04623,Chemokine signaling pathway Homo sapiens hs…	Hs NLR proteins WP288 28883,Hs EBV LMP1 signaling WP262 24885,Hs EBV LMP1 signaling WP262 29609,Hs Toll-like receptor signaling pathway (for GenMAPP) WP75 26601,Hs Toll-like receptor signaling pathway WP245 26599,Hs B Cell Receptor Signaling Pathway WP23 20725,Hs TNF-alpha-NF-kB Signaling Pathway WP231 28972,Hs IL-2 Signaling Pathway WP49 20779,Hs Apoptosis WP254 22525,Hs Apoptosis WP254 29955	muscle system process (GO:0003012),muscle contraction (GO:0006936),inflammatory response (GO:0006954),striated muscle contraction (GO:0006941),muscle cell differentiation (GO:0042692),positive regulation of type I interferon production (GO:0032481),inositol lipid-mediated signaling (GO:0048017),phosphatidylinositol-mediated signaling (GO:0048015),organ morphogenesis (GO:0009887),Rho protein signa…	ATP binding (GO:0005524),protein serine/threonine kinase activity (GO:0004674),scaffold protein binding (GO:0097110),protein homodimerization activity (GO:0042803),protein heterodimerization activity (GO:0046982)	MS (Multiple Sclerosis) GSE10064,Familial combined hyperlipidaemia GSE1010,Viral cardiomyopathy GSE4172,MDS - Myelodysplastic syndrome GSE2779
248	CILP	7.59129e-05	0.0717376	0.000528123	0.0374527	0	0.00112776	no																							regulation of insulin-like growth factor receptor signaling pathway (GO:0043567)	phosphoric ester hydrolase activity (GO:0042578),nucleotide diphosphatase activity (GO:0004551),phosphatase activity (GO:0016791)	Cardiomyopathy GSE1869,Papillary Carcinoma of the Thyroid GSE3467,Cardiac Hypertrophy GSE5500
249	CKMT2	0.0808092	0.139262	0.0380688	0.0030367	0	0.00477955	no																				Metabolism of amino acids	Arginine and proline metabolism Homo sapiens hsa00330,Metabolic pathways Homo sapiens hsa01100		muscle system process (GO:0003012),muscle contraction (GO:0006936),cellular modified amino acid metabolic process (GO:0006575),alpha-amino acid metabolic process (GO:1901605),cellular amino acid metabolic process (GO:0006520),creatine metabolic process (GO:0006600)	ATP binding (GO:0005524),phosphotransferase activity, nitrogenous group as acceptor (GO:0016775)
250	CLASP1	0.271009	0.287482	0.484552	0.043086	0.0203534	0.000698137	no																				Cell Cycle, Mitotic			neuron projection guidance (GO:0097485),axon guidance (GO:0007411),microtubule-based process (GO:0007017),regulation of protein depolymerization (GO:1901879),establishment or maintenance of cell polarity (GO:0007163),regulation of protein complex disassembly (GO:0043244),microtubule cytoskeleton organization (GO:0000226),negative regulation of protein depolymerization (GO:1901880),maintenance of …	microtubule binding (GO:0008017),tubulin binding (GO:0015631),microtubule plus-end binding (GO:0051010)	Influenza GSE3203,Actinic keratosis GSE2503,LGLL - Large granular lymphocytic leukemia GSE10631,Hypercholesteremia GSE3889,Rhinovirus infection GSE11348
251	CLCA2	0.0428528	0.0381842	0.0744653	0.468709	0.0573546	0.493851	no																					Pancreatic secretion Homo sapiens hsa04972,Renin secretion Homo sapiens hsa04924	Hs Alpha6-Beta4 Integrin Signaling Pathway WP244 21193	chloride transport (GO:0006821),chloride transmembrane transport (GO:1902476),inorganic anion transport (GO:0015698),inorganic anion transmembrane transport (GO:0098661),anion transport (GO:0006820),anion transmembrane transport (GO:0098656)	gated channel activity (GO:0022836),ion channel activity (GO:0005216),substrate-specific channel activity (GO:0022838),channel activity (GO:0015267),passive transmembrane transporter activity (GO:0022803),ligand-gated ion channel activity (GO:0015276),ligand-gated channel activity (GO:0022834),anion channel activity (GO:0005253),chloride channel activity (GO:0005254),chloride transmembrane transp…	Sickle Cell Anemia GSE9877,Psoriasis vulgaris GSE13355,Eczema GSE6012
252	CLCA4	7.59129e-05	7.59129e-05	0.0500396	0.467961	0.117072	0.00494066	no																					Pancreatic secretion Homo sapiens hsa04972,Renin secretion Homo sapiens hsa04924		chloride transport (GO:0006821),chloride transmembrane transport (GO:1902476),inorganic anion transport (GO:0015698),inorganic anion transmembrane transport (GO:0098661),anion transport (GO:0006820),anion transmembrane transport (GO:0098656)	ion channel activity (GO:0005216),substrate-specific channel activity (GO:0022838),channel activity (GO:0015267),passive transmembrane transporter activity (GO:0022803),anion channel activity (GO:0005253),chloride channel activity (GO:0005254),chloride transmembrane transporter activity (GO:0015108),inorganic anion transmembrane transporter activity (GO:0015103),anion transmembrane transporter ac…
253	CLCN1	0.254991	0.292227	0.0621424	0.470689	0.363783	0.00687396	no																							regulation of ion transmembrane transport (GO:0034765),regulation of transmembrane transport (GO:0034762),muscle system process (GO:0003012),muscle contraction (GO:0006936),chloride transport (GO:0006821),chloride transmembrane transport (GO:1902476),inorganic anion transport (GO:0015698),inorganic anion transmembrane transport (GO:0098661),anion transport (GO:0006820),anion transmembrane transpo…	gated channel activity (GO:0022836),ion channel activity (GO:0005216),substrate-specific channel activity (GO:0022838),channel activity (GO:0015267),passive transmembrane transporter activity (GO:0022803),voltage-gated channel activity (GO:0022832),voltage-gated ion channel activity (GO:0005244),anion channel activity (GO:0005253),chloride channel activity (GO:0005254),chloride transmembrane tran…	Cystic Fibrosis GSE3100,Leukemia, Chronic T-Cell GSE5788,Malignant tumor of pancreas GSE14245
254	CLCN6	0	0.134138	0.484904	0.0639908	0.051501	0.367112	no																							chloride transport (GO:0006821),inorganic anion transport (GO:0015698),anion transport (GO:0006820),response to mechanical stimulus (GO:0009612),cell volume homeostasis (GO:0006884),regulation of anion transport (GO:0044070)	ATP binding (GO:0005524),gated channel activity (GO:0022836),ion channel activity (GO:0005216),substrate-specific channel activity (GO:0022838),channel activity (GO:0015267),passive transmembrane transporter activity (GO:0022803),voltage-gated channel activity (GO:0022832),voltage-gated ion channel activity (GO:0005244),anion channel activity (GO:0005253),chloride channel activity (GO:0005254),ch…	Neurological pain disorder GSE15041,Familial combined hyperlipidaemia GSE11393
255	CLCNKB	0.168223	7.59129e-05	0.0400933	0.00123229	0.367381	0.0271736	no																					Collecting duct acid secretion Homo sapiens hsa04966		regulation of ion transmembrane transport (GO:0034765),regulation of transmembrane transport (GO:0034762),chloride transport (GO:0006821),chloride transmembrane transport (GO:1902476),inorganic anion transport (GO:0015698),inorganic anion transmembrane transport (GO:0098661),anion transport (GO:0006820),anion transmembrane transport (GO:0098656),excretion (GO:0007588),regulation of anion transpor…	gated channel activity (GO:0022836),ion channel activity (GO:0005216),substrate-specific channel activity (GO:0022838),channel activity (GO:0015267),passive transmembrane transporter activity (GO:0022803),voltage-gated channel activity (GO:0022832),voltage-gated ion channel activity (GO:0005244),anion channel activity (GO:0005253),chloride channel activity (GO:0005254),chloride transmembrane tran…	COPD - Chronic obstructive pulmonary disease GSE475,Premature aging GSE10123,Endometriosis GSE6364
256	CLEC14A	0.288051	0.26987	0	8.80204e-05	0	0.0131035	no																								carbohydrate binding (GO:0030246)
257	CLEC16A	0.288051	0.25966	0.00523722	0	0.00204071	0.0057999	no																									Papillary Carcinoma of the Thyroid GSE3678
258	CLEC18B	0.0404616	0.0960677	0.481912	0.0462107	0.0250255	0.0134257	no																								carbohydrate binding (GO:0030246)
260	CLIP4	0.22455	0.252031	0	0.00105625	0	0.00832394	no																									Streptococcal tonsillitis GSE11494
261	CLK3	0.304714	0.224816	0	0.00105625	0	0.00037592	no																						Hs mRNA processing WP411 26223	protein autophosphorylation (GO:0046777),peptidyl-tyrosine phosphorylation (GO:0018108),peptidyl-tyrosine modification (GO:0018212),regulation of RNA splicing (GO:0043484)	ATP binding (GO:0005524),protein serine/threonine kinase activity (GO:0004674),protein tyrosine kinase activity (GO:0004713),protein serine/threonine/tyrosine kinase activity (GO:0004712)	Meningococcal infection GSE4646,Infantile neuronal ceroid lipofuscinosis GSE6678
262	CLPTM1L	0.135125	0.114932	0.0404014	0.00532524	0.167768	0.00155738	no																									Dehydration GSE3110,Carcinoma, Hepatocellular GSE2127
263	CLSTN1	0.136833	0.0991422	0.0355602	0.463912	0.000859245	0.0371086	no																							homophilic cell adhesion via plasma membrane adhesion molecules (GO:0007156),cell-cell adhesion via plasma-membrane adhesion molecules (GO:0098742),cell-cell adhesion (GO:0098609)	calcium ion binding (GO:0005509),kinesin binding (GO:0019894),beta-amyloid binding (GO:0001540),peptide binding (GO:0042277),amide binding (GO:0033218)	Escherichia coli infection of the central nervous system GSE3253,HIV - Human immunodeficiency virus infection GSE6740,Epilepsy GSE7486,Cancer of thyroid GSE5364,Nephrolithiasis GSE10162,Cancer of prostate GSE1413
265	CLVS1	0.155545	0.14784	0.254027	0.0107825	0.208958	0.0172386	no																							vacuole organization (GO:0007033),lytic vacuole organization (GO:0080171),lysosome organization (GO:0007040)	phospholipid binding (GO:0005543),phosphatidylinositol phosphate binding (GO:1901981),phosphatidylinositol binding (GO:0035091),phosphatidylinositol bisphosphate binding (GO:1902936),phosphatidylinositol-3,5-bisphosphate binding (GO:0080025)
267	CNGA4	0.141767	0.0271768	0.0406654	0.00633747	0.231513	0.0146609	no																					cAMP signaling pathway Homo sapiens hsa04024,Olfactory transduction Homo sapiens hsa04740		inorganic cation transmembrane transport (GO:0098662),regulation of membrane potential (GO:0042391),cellular potassium ion transport (GO:0071804),potassium ion transmembrane transport (GO:0071805),potassium ion transport (GO:0006813),monovalent inorganic cation transport (GO:0015672),detection of external stimulus (GO:0009581),detection of abiotic stimulus (GO:0009582),sensory perception (GO:0007…	gated channel activity (GO:0022836),ion channel activity (GO:0005216),substrate-specific channel activity (GO:0022838),channel activity (GO:0015267),passive transmembrane transporter activity (GO:0022803),cation channel activity (GO:0005261),metal ion transmembrane transporter activity (GO:0046873),voltage-gated channel activity (GO:0022832),voltage-gated ion channel activity (GO:0005244),voltage…
268	CNGB3	0.137061	0.125142	0.0539125	0.45643	0	0.00177219	no																					cAMP signaling pathway Homo sapiens hsa04024		inorganic cation transmembrane transport (GO:0098662),regulation of membrane potential (GO:0042391),cellular potassium ion transport (GO:0071804),potassium ion transmembrane transport (GO:0071805),potassium ion transport (GO:0006813),monovalent inorganic cation transport (GO:0015672),detection of external stimulus (GO:0009581),detection of abiotic stimulus (GO:0009582),sensory perception (GO:0007…	gated channel activity (GO:0022836),ion channel activity (GO:0005216),substrate-specific channel activity (GO:0022838),channel activity (GO:0015267),passive transmembrane transporter activity (GO:0022803),cation channel activity (GO:0005261),metal ion transmembrane transporter activity (GO:0046873),voltage-gated channel activity (GO:0022832),voltage-gated ion channel activity (GO:0005244),voltage…	Huntington's Disease GSE8762
269	CNNM2	0.0963334	0.0366659	0	0.000528123	0.50674	0.00639063	no																							divalent metal ion transport (GO:0070838),divalent inorganic cation transport (GO:0072511),divalent inorganic cation homeostasis (GO:0072507),metal ion homeostasis (GO:0055065),cation homeostasis (GO:0055080),magnesium ion transport (GO:0015693)		Barrett Esophagus GSE1420,Breast Cancer GSE2429,Septic Shock GSE9692,Monoclonal gammopathy of undetermined significance (MGUS) GSE5900,Hypoxia GSE4483
270	CNNM4	0.138731	0.000303651	0.0229733	0.237215	0.0991891	0.00998872	no																							sensory perception (GO:0007600),visual perception (GO:0007601),sensory perception of light stimulus (GO:0050953),biomineral tissue development (GO:0031214)
271	CNOT1	0.271123	0.279056	0.00105625	0.266966	0.294667	0.000429622	no																					RNA degradation Homo sapiens hsa03018		gene silencing (GO:0016458),trophectodermal cell differentiation (GO:0001829),regulation of organelle assembly (GO:1902115),regulation of mRNA catabolic process (GO:0061013),gene silencing by RNA (GO:0031047),positive regulation of organelle assembly (GO:1902117),positive regulation of organelle organization (GO:0010638),negative regulation of intracellular estrogen receptor signaling pathway (GO…	poly(A)-specific ribonuclease activity (GO:0004535),3'-5'-exoribonuclease activity (GO:0000175),transcription factor binding (GO:0008134),exoribonuclease activity, producing 5'-phosphomonoesters (GO:0016896),steroid hormone receptor binding (GO:0035258),exoribonuclease activity (GO:0004532),exonuclease activity, active with either ribo- or deoxyribonucleic acids and producing 5'-phosphomonoesters…	Huntington's Disease GSE7958,Lung transplant rejection GSE2018,Bipolar Disorder GSE5388,Breast Cancer GSE2429,Actinic keratosis GSE2503,Uterine leiomyoma GSE593,Obesity GSE474,Cancer of thyroid GSE5364
272	CNOT2	0.000189782	0.0368177	0.471921	0.101576	0.000537028	0.00563879	no																					RNA degradation Homo sapiens hsa03018		gene silencing (GO:0016458),trophectodermal cell differentiation (GO:0001829),regulation of organelle assembly (GO:1902115),gene silencing by RNA (GO:0031047),positive regulation of organelle assembly (GO:1902117),positive regulation of organelle organization (GO:0010638),negative regulation of intracellular estrogen receptor signaling pathway (GO:0033147),regulation of stem cell differentiation …	poly(A)-specific ribonuclease activity (GO:0004535),3'-5'-exoribonuclease activity (GO:0000175),transcription factor binding (GO:0008134),exoribonuclease activity, producing 5'-phosphomonoesters (GO:0016896),RNA polymerase II transcription cofactor activity (GO:0001104),exoribonuclease activity (GO:0004532),transcription corepressor binding (GO:0001222),exonuclease activity, active with either ri…	Malignant tumor of pancreas GSE14245,Dehydration GSE3125
274	CNPPD1	0.286191	0.268238	0	0.000748174	0.0798024	0.485044	no																							regulation of protein serine/threonine kinase activity (GO:0071900),regulation of cyclin-dependent protein serine/threonine kinase activity (GO:0000079)	protein kinase binding (GO:0019901),kinase binding (GO:0019900)	COPD - Chronic obstructive pulmonary disease GSE3320,COPD - Chronic obstructive pulmonary disease GSE1650,Familial combined hyperlipidaemia GSE11393
275	CNTN3	0.0575419	0.160328	0.149679	0.0230614	0.0411364	0.0117072	no																							nervous system development (GO:0007399)		Ankylosing Spondylitides GSE11886
276	CNTN4	0.267783	0.288127	0.484244	0.0360004	0.000537028	0.00644434	no																							neuron projection guidance (GO:0097485),axon guidance (GO:0007411),regulation of neuron differentiation (GO:0045664),cellular component morphogenesis (GO:0032989),single organism cell adhesion (GO:0098602),single organismal cell-cell adhesion (GO:0016337),regulation of synaptic plasticity (GO:0048167),cell projection morphogenesis (GO:0048858),cell part morphogenesis (GO:0032990),regulation of sy…		Simian Acquired Immune Deficiency Syndrome GSE4785
277	CNTN5	0.100736	0.137516	0	0.000308071	0.0958595	0.00596101	no																							sensory perception of mechanical stimulus (GO:0050954),sensory perception of sound (GO:0007605),sensory perception (GO:0007600)
278	CNTN6	0.141464	0	0.0374527	0.0313793	0.000214811	0.0112239	no																							neuron projection guidance (GO:0097485),axon guidance (GO:0007411),central nervous system development (GO:0007417),Notch signaling pathway (GO:0007219)		Hypercholesteremia GSE3889
279	COBL	0.0408411	0.00129052	0	4.40102e-05	0.0934966	0.00214811	no																							regulation of neuron differentiation (GO:0045664),regulation of neuron projection development (GO:0010975),regulation of cell projection organization (GO:0031344),positive regulation of nervous system development (GO:0051962),positive regulation of neurogenesis (GO:0050769),regulation of dendrite development (GO:0050773),positive regulation of cell development (GO:0010720),positive regulation of …	actin binding (GO:0003779),actin monomer binding (GO:0003785)	Acute Lung Injury GSE10474,Anaplasmosis GSE2600
280	COG7	0.14245	0.0968268	0	0.000440102	0.377155	0.0235218	no																							Golgi vesicle transport (GO:0048193),retrograde vesicle-mediated transport, Golgi to ER (GO:0006890),protein localization to Golgi apparatus (GO:0034067),protein glycosylation (GO:0006486),macromolecule glycosylation (GO:0043413),regulation of protein stability (GO:0031647),posttranscriptional regulation of gene expression (GO:0010608),glycosylation (GO:0070085),protein stabilization (GO:0050821)…		Tachycardia GSE7999
281	COL11A1	0	0.132696	0.0681718	0.476411	0.499812	0.0555824	no																					Protein digestion and absorption Homo sapiens hsa04974		extracellular structure organization (GO:0043062),extracellular matrix organization (GO:0030198),cellular component disassembly (GO:0022411),extracellular matrix disassembly (GO:0022617),multicellular organismal catabolic process (GO:0044243),collagen catabolic process (GO:0030574),multicellular organismal metabolic process (GO:0044236),multicellular organismal macromolecule metabolic process (GO…	extracellular matrix structural constituent (GO:0005201),extracellular matrix binding (GO:0050840),binding, bridging (GO:0060090),protein binding, bridging (GO:0030674)
282	COL14A1	0.0791012	0.144424	0.478875	0.0541766	0.0848504	0.00687396	no																					Protein digestion and absorption Homo sapiens hsa04974		extracellular structure organization (GO:0043062),extracellular matrix organization (GO:0030198),regulation of system process (GO:0044057),single organism cell adhesion (GO:0098602),cellular component disassembly (GO:0022411),extracellular matrix disassembly (GO:0022617),single organismal cell-cell adhesion (GO:0016337),multicellular organismal catabolic process (GO:0044243),collagen catabolic pr…	extracellular matrix structural constituent (GO:0005201),collagen binding (GO:0005518),binding, bridging (GO:0060090),protein binding, bridging (GO:0030674)	SCID - Severe combined immunodeficiency GSE3414,Ventricular hypertrophy GSE4678,Bipolar Disorder GSE5389,Nutritional deficiency, NEC GSE1776
283	COL15A1	3.79564e-05	0.104494	0.252707	0.0224452	0.000107406	0.00488696	no																					Protein digestion and absorption Homo sapiens hsa04974		extracellular structure organization (GO:0043062),extracellular matrix organization (GO:0030198),cellular component disassembly (GO:0022411),extracellular matrix disassembly (GO:0022617),multicellular organismal catabolic process (GO:0044243),collagen catabolic process (GO:0030574),multicellular organismal metabolic process (GO:0044236),multicellular organismal macromolecule metabolic process (GO…	extracellular matrix structural constituent (GO:0005201)
284	COL16A1	0.199081	0.303575	0.258032	0.0451105	5.37028e-05	0.000859245	no																							extracellular structure organization (GO:0043062),extracellular matrix organization (GO:0030198),cellular component disassembly (GO:0022411),extracellular matrix disassembly (GO:0022617),multicellular organismal catabolic process (GO:0044243),collagen catabolic process (GO:0030574),multicellular organismal metabolic process (GO:0044236),multicellular organismal macromolecule metabolic process (GO…	cell adhesion molecule binding (GO:0050839),integrin binding (GO:0005178)	Synovial sarcoma GSE6461
285	COL17A1	0.234836	0.299704	0.0383329	0.00281665	0.234413	0.0263144	no																					Protein digestion and absorption Homo sapiens hsa04974	Hs Alpha6-Beta4 Integrin Signaling Pathway WP244 21193	extracellular structure organization (GO:0043062),extracellular matrix organization (GO:0030198),cell junction assembly (GO:0034329),cellular component disassembly (GO:0022411),cell junction organization (GO:0034330),extracellular matrix disassembly (GO:0022617),multicellular organismal catabolic process (GO:0044243),collagen catabolic process (GO:0030574),cell-substrate adhesion (GO:0031589),mul…		Overexertion GSE3606,Hepatic Cirrhosis GSE6764
286	COL18A1	0.277348	0.275108	0	0.00510518	0.036679	0	no																					Protein digestion and absorption Homo sapiens hsa04974		extracellular structure organization (GO:0043062),extracellular matrix organization (GO:0030198),cellular component morphogenesis (GO:0032989),cellular component disassembly (GO:0022411),extracellular matrix disassembly (GO:0022617),multicellular organismal catabolic process (GO:0044243),collagen catabolic process (GO:0030574),multicellular organismal metabolic process (GO:0044236),multicellular …		Polycystic Ovary Syndrome GSE6798,Synovial sarcoma GSE6461,Cardiac Hypertrophy GSE5500,Cancer of Colon GSE4107,Asthma, allergic GSE3184
287	COL19A1	0.242162	0.232559	0.357539	0.000880204	0.000429622	0	no																							extracellular structure organization (GO:0043062),extracellular matrix organization (GO:0030198),single organism cell adhesion (GO:0098602),cellular component disassembly (GO:0022411),extracellular matrix disassembly (GO:0022617),single organismal cell-cell adhesion (GO:0016337),multicellular organismal catabolic process (GO:0044243),collagen catabolic process (GO:0030574),multicellular organisma…	extracellular matrix structural constituent (GO:0005201),binding, bridging (GO:0060090),protein binding, bridging (GO:0030674)	Meningococcal infection GSE4646,Huntington's Disease GSE8762
288	COL1A2	0	0.0408032	0.000616143	0.26613	0.203426	0.0458085	no																					Focal adhesion Homo sapiens hsa04510,ECM-receptor interaction Homo sapiens hsa04512,Protein digestion and absorption Homo sapiens hsa04974,Platelet activation Homo sapiens hsa04611,PI3K-Akt signaling pathway Homo sapiens hsa04151,Amoebiasis Homo sapiens hsa05146,AGE-RAGE signaling pathway in diabetic complications Homo sapiens hsa04933	Hs Inflammatory Response Pathway WP453 21632	extracellular structure organization (GO:0043062),extracellular matrix organization (GO:0030198),hemostasis (GO:0007599),coagulation (GO:0050817),blood coagulation (GO:0007596),cellular component disassembly (GO:0022411),extracellular matrix disassembly (GO:0022617),multicellular organismal catabolic process (GO:0044243),collagen catabolic process (GO:0030574),platelet activation (GO:0030168),mul…	extracellular matrix structural constituent (GO:0005201),SMAD binding (GO:0046332),growth factor binding (GO:0019838),platelet-derived growth factor binding (GO:0048407),binding, bridging (GO:0060090),protein binding, bridging (GO:0030674)	Tachycardia GSE7999,Cardiac Hypertrophy GSE5500,Cancer of Colon GSE4107,Huntington's Disease GSE3583,Carcinoma, Hepatocellular GSE4612
289	COL21A1	0.101761	0.12723	0	0.00858199	0.0538639	0.488373	no																					Protein digestion and absorption Homo sapiens hsa04974,Proteoglycans in cancer Homo sapiens hsa05205		extracellular structure organization (GO:0043062),extracellular matrix organization (GO:0030198)		Adenocarcinoma of lung GSE1037,Leukemia, Adult T Cell GSE10789
290	COL22A1	0.255902	0.282168	0.228765	0.00440102	0.481875	0.0397401	no																					Protein digestion and absorption Homo sapiens hsa04974		extracellular structure organization (GO:0043062),extracellular matrix organization (GO:0030198)		Huntington's Disease GSE8762,Papillary Carcinoma of the Thyroid GSE3467,Polycystic Ovary Syndrome GSE6798,Nutritional deficiency, NEC GSE1776
291	COL25A1	0.269756	0.275981	0.489394	0.0745093	0.192471	0.00843134	no																							extracellular structure organization (GO:0043062),extracellular matrix organization (GO:0030198),cellular component disassembly (GO:0022411),extracellular matrix disassembly (GO:0022617),multicellular organismal catabolic process (GO:0044243),collagen catabolic process (GO:0030574),multicellular organismal metabolic process (GO:0044236),multicellular organismal macromolecule metabolic process (GO…	glycosaminoglycan binding (GO:0005539),heparin binding (GO:0008201),sulfur compound binding (GO:1901681),beta-amyloid binding (GO:0001540),peptide binding (GO:0042277),amide binding (GO:0033218)	Ankylosing Spondylitides GSE11886,MDS - Myelodysplastic syndrome GSE4619
292	COL4A6	3.79564e-05	0.0414484	0.479843	0.0146994	0.0992965	0.00359809	no																					Focal adhesion Homo sapiens hsa04510,ECM-receptor interaction Homo sapiens hsa04512,Protein digestion and absorption Homo sapiens hsa04974,PI3K-Akt signaling pathway Homo sapiens hsa04151,Amoebiasis Homo sapiens hsa05146,Small cell lung cancer Homo sapiens hsa05222,Pathways in cancer Homo sapiens hsa05200,AGE-RAGE signaling pathway in diabetic complications Homo sapiens hsa04933		extracellular structure organization (GO:0043062),extracellular matrix organization (GO:0030198),cellular component disassembly (GO:0022411),extracellular matrix disassembly (GO:0022617),multicellular organismal catabolic process (GO:0044243),collagen catabolic process (GO:0030574),multicellular organismal metabolic process (GO:0044236),multicellular organismal macromolecule metabolic process (GO…	extracellular matrix structural constituent (GO:0005201)	Cardiomyopathy GSE5406,Obesity GSE474
293	COL5A1	0.285622	0.27006	0.0385529	0.00783382	0.037592	0.224854	no																				Axon guidance,Signaling by PDGF	Protein digestion and absorption Homo sapiens hsa04974		extracellular structure organization (GO:0043062),extracellular matrix organization (GO:0030198),neuron projection guidance (GO:0097485),axon guidance (GO:0007411),cellular component disassembly (GO:0022411),extracellular matrix disassembly (GO:0022617),multicellular organismal catabolic process (GO:0044243),collagen catabolic process (GO:0030574),multicellular organismal metabolic process (GO:00…	cell adhesion molecule binding (GO:0050839),extracellular matrix structural constituent (GO:0005201),integrin binding (GO:0005178),glycosaminoglycan binding (GO:0005539),proteoglycan binding (GO:0043394),heparin binding (GO:0008201),sulfur compound binding (GO:1901681),growth factor binding (GO:0019838),glycoprotein binding (GO:0001948),platelet-derived growth factor binding (GO:0048407)	Polycystic Ovary Syndrome GSE6798,Cardiac Hypertrophy GSE5500,Simian Acquired Immune Deficiency Syndrome GSE4785
294	COL5A3	0.165908	0.133303	0.0380248	0.0118828	0	0.00461844	no																					Protein digestion and absorption Homo sapiens hsa04974		extracellular structure organization (GO:0043062),extracellular matrix organization (GO:0030198),neuron projection guidance (GO:0097485),axon guidance (GO:0007411),cellular component disassembly (GO:0022411),extracellular matrix disassembly (GO:0022617),multicellular organismal catabolic process (GO:0044243),collagen catabolic process (GO:0030574),cell-substrate adhesion (GO:0031589),multicellula…	extracellular matrix structural constituent (GO:0005201),glycosaminoglycan binding (GO:0005539),proteoglycan binding (GO:0043394),collagen binding (GO:0005518),heparin binding (GO:0008201),sulfur compound binding (GO:1901681),glycoprotein binding (GO:0001948)	Lung transplant rejection GSE3418
295	COL6A2	0.146512	0.000151826	0	0.00378488	0.000107406	0.00488696	no																					Focal adhesion Homo sapiens hsa04510,ECM-receptor interaction Homo sapiens hsa04512,Protein digestion and absorption Homo sapiens hsa04974,PI3K-Akt signaling pathway Homo sapiens hsa04151		extracellular structure organization (GO:0043062),extracellular matrix organization (GO:0030198),neuron projection guidance (GO:0097485),axon guidance (GO:0007411),cellular component disassembly (GO:0022411),extracellular matrix disassembly (GO:0022617),multicellular organismal catabolic process (GO:0044243),collagen catabolic process (GO:0030574),multicellular organismal metabolic process (GO:00…		Meningococcal infection GSE4646,Cystic Fibrosis GSE3100,Leukemia, Chronic T-Cell GSE5788,Cardiac Hypertrophy GSE5500,NASH GSE24807,Asthma, allergic GSE3184,Huntington's Disease GSE3583
296	COMP	0.16697	0.00216352	0	0.00959423	0.0403845	0.00848504	no																					Focal adhesion Homo sapiens hsa04510,ECM-receptor interaction Homo sapiens hsa04512,PI3K-Akt signaling pathway Homo sapiens hsa04151,Malaria Homo sapiens hsa05144,Phagosome Homo sapiens hsa04145		extracellular structure organization (GO:0043062),extracellular matrix organization (GO:0030198),organ morphogenesis (GO:0009887),skeletal system development (GO:0001501),appendage development (GO:0048736),limb development (GO:0060173),cartilage development involved in endochondral bone morphogenesis (GO:0060351),connective tissue development (GO:0061448),cartilage development (GO:0051216)	calcium ion binding (GO:0005509),extracellular matrix structural constituent (GO:0005201),glycosaminoglycan binding (GO:0005539),proteoglycan binding (GO:0043394),collagen binding (GO:0005518),heparin binding (GO:0008201),heparan sulfate proteoglycan binding (GO:0043395),sulfur compound binding (GO:1901681),glycoprotein binding (GO:0001948),protease binding (GO:0002020)
297	COPA	0.135884	0.258977	0.00123229	0.0236335	0	0.00655174	no																				Membrane Trafficking			vesicle organization (GO:0016050),Golgi vesicle transport (GO:0048193),retrograde vesicle-mediated transport, Golgi to ER (GO:0006890),secretion by tissue (GO:0032941),vesicle coating (GO:0006901),Golgi transport vesicle coating (GO:0048200),COPI coating of Golgi vesicle (GO:0048205),body fluid secretion (GO:0007589),digestive system process (GO:0022600)	hormone activity (GO:0005179)	Carcinoma, Hepatocellular GSE2127
298	CORO7	0.24592	0.289266	0.0554529	0.486005	0.00118146	0.00112776	no																							actin filament-based process (GO:0030029),Golgi to endosome transport (GO:0006895),actin cytoskeleton organization (GO:0030036),protein polymerization (GO:0051258),cellular protein complex assembly (GO:0043623),Golgi vesicle transport (GO:0048193),endosomal transport (GO:0016197),post-Golgi vesicle-mediated transport (GO:0006892),actin filament polymerization (GO:0030041),actin filament organizat…	actin binding (GO:0003779),actin filament binding (GO:0051015)
299	COX15	0.000113869	0.0387535	0.0499956	0.470117	0.179475	0.0119757	no																					Porphyrin and chlorophyll metabolism Homo sapiens hsa00860,Metabolic pathways Homo sapiens hsa01100,Oxidative phosphorylation Homo sapiens hsa00190		inorganic cation transmembrane transport (GO:0098662),monovalent inorganic cation transport (GO:0015672),energy derivation by oxidation of organic compounds (GO:0015980),cellular protein complex assembly (GO:0043623),respiratory gaseous exchange (GO:0007585),cellular respiration (GO:0045333),respiratory chain complex IV assembly (GO:0008535),cytochrome complex assembly (GO:0017004),generation of …	inorganic cation transmembrane transporter activity (GO:0022890),monovalent inorganic cation transmembrane transporter activity (GO:0015077),oxidoreductase activity, acting on the CH-CH group of donors (GO:0016627),electron carrier activity (GO:0009055),heme-copper terminal oxidase activity (GO:0015002),oxidoreductase activity, acting on a heme group of donors, oxygen as acceptor (GO:0016676),cyt…	Cardiomyopathy GSE1869,Neurological pain disorder GSE15041,Familial combined hyperlipidaemia GSE1010
300	CP	0	0.0403856	0	0.0012763	0	0.000859245	no																					Porphyrin and chlorophyll metabolism Homo sapiens hsa00860		cellular metal ion homeostasis (GO:0006875),metal ion homeostasis (GO:0055065),cellular ion homeostasis (GO:0006873),cellular cation homeostasis (GO:0030003),cellular chemical homeostasis (GO:0055082),cation homeostasis (GO:0055080),copper ion transport (GO:0006825),transition metal ion transport (GO:0000041),iron ion homeostasis (GO:0055072),transition metal ion homeostasis (GO:0055076),cellular…	copper ion binding (GO:0005507),chaperone binding (GO:0051087),oxidoreductase activity, oxidizing metal ions (GO:0016722)	Escherichia coli infection of the central nervous system GSE3253,Type 1 diabetes mellitus GSE11,Asthma, allergic GSE3184,Carcinoma, Hepatocellular GSE4612
301	CPEB1	0.000151826	0.130722	0	0.00466508	0	0.0129961	no																					Dorso-ventral axis formation Homo sapiens hsa04320,Progesterone-mediated oocyte maturation Homo sapiens hsa04914,Oocyte meiosis Homo sapiens hsa04114		regulation of synaptic plasticity (GO:0048167),regulation of synaptic transmission (GO:0050804),cellular response to organonitrogen compound (GO:0071417),cellular response to nitrogen compound (GO:1901699),regulation of neuronal synaptic plasticity (GO:0048168),synaptonemal complex organization (GO:0070193),cellular response to peptide hormone stimulus (GO:0071375),cellular response to peptide (G…	translation repressor activity, nucleic acid binding (GO:0000900),translation repressor activity (GO:0030371),translation regulator activity, nucleic acid binding (GO:0090079),translation regulator activity (GO:0045182),mRNA 3'-UTR binding (GO:0003730),AU-rich element binding (GO:0017091),mRNA binding (GO:0003729)	Schizophrenia GSE4036
303	CPN1	0.15304	7.59129e-05	0	0.00140833	0.0168627	0.000859245	no																							response to glucocorticoid (GO:0051384),response to corticosteroid (GO:0031960),response to steroid hormone (GO:0048545)	metallopeptidase activity (GO:0008237),zinc ion binding (GO:0008270),metallocarboxypeptidase activity (GO:0004181),metalloexopeptidase activity (GO:0008235),carboxypeptidase activity (GO:0004180),exopeptidase activity (GO:0008238)
304	CPS1	0.00668033	0.145677	0.00959423	0.217498	0.0720155	0.48687	no																				Metabolism of amino acids	Arginine biosynthesis Homo sapiens hsa00220,Carbon metabolism Homo sapiens hsa01200,Nitrogen metabolism Homo sapiens hsa00910,Alanine, aspartate and glutamate metabolism Homo sapiens hsa00250,Biosynthesis of amino acids Homo sapiens hsa01230,Metabolic pathways Homo sapiens hsa01100	Hs Urea cycle and metabolism of amino groups WP497 21724	regulation of system process (GO:0044057),regulation of blood circulation (GO:1903522),response to inorganic substance (GO:0010035),cellular response to organonitrogen compound (GO:0071417),cellular response to nitrogen compound (GO:1901699),response to amine (GO:0014075),response to metal ion (GO:0010038),positive regulation of blood circulation (GO:1903524),homocysteine metabolic process (GO:00…	ATP binding (GO:0005524),calcium ion binding (GO:0005509),phospholipid binding (GO:0005543),endopeptidase activity (GO:0004175),amino acid binding (GO:0016597),glutamate binding (GO:0016595),carboxylic acid binding (GO:0031406),organic acid binding (GO:0043177),ligase activity (GO:0016874),modified amino acid binding (GO:0072341),ligase activity, forming carbon-nitrogen bonds (GO:0016879)	Setleis syndrome GSE16524,MELAS - Mitochondrial myopathy, encephalopathy, lactic acidosis and stroke-like episodes GSE1462,Uterine leiomyoma GSE2725
305	CPSF7	0.132392	0.117475	0.0456386	0.477863	0.00241663	0.00037592	no																				Transcription,Processing of Capped Intron-Containing Pre-mRNA,Gene Expression	mRNA surveillance pathway Homo sapiens hsa03015		protein oligomerization (GO:0051259),DNA-templated transcription, termination (GO:0006353),termination of RNA polymerase II transcription (GO:0006369),protein tetramerization (GO:0051262),RNA splicing, via transesterification reactions (GO:0000375),transcription from RNA polymerase II promoter (GO:0006366),RNA splicing, via transesterification reactions with bulged adenosine as nucleophile (GO:00…		Schizophrenia GSE4036,SCID - Severe combined immunodeficiency GSE3414,Overexertion GSE3606,Urothelial carcinoma GSE3167,Dehydration GSE4130
306	CPXM1	0.275222	0.278107	0	0.00220051	0	0.00488696	no																								metallopeptidase activity (GO:0008237),zinc ion binding (GO:0008270),metallocarboxypeptidase activity (GO:0004181),metalloexopeptidase activity (GO:0008235),carboxypeptidase activity (GO:0004180),exopeptidase activity (GO:0008238)
307	CPXM2	3.79564e-05	7.59129e-05	0	0.00198046	0.00365179	0.0019333	no																								metallopeptidase activity (GO:0008237),zinc ion binding (GO:0008270),metallocarboxypeptidase activity (GO:0004181),metalloexopeptidase activity (GO:0008235),carboxypeptidase activity (GO:0004180),exopeptidase activity (GO:0008238)
308	CRIM1	0.142337	0	0	0.000704163	0.0125128	0	no																							insulin-like growth factor receptor signaling pathway (GO:0048009),nervous system development (GO:0007399),regulation of peptidase activity (GO:0052547),regulation of endopeptidase activity (GO:0052548),regulation of cell growth (GO:0001558),negative regulation of protein maturation (GO:1903318),negative regulation of protein processing (GO:0010955),negative regulation of hydrolase activity (GO:0…	transmembrane receptor protein kinase activity (GO:0019199),transmembrane receptor protein tyrosine kinase activity (GO:0004714),protein tyrosine kinase activity (GO:0004713),growth factor binding (GO:0019838),PDZ domain binding (GO:0030165),insulin-like growth factor binding (GO:0005520),peptidase regulator activity (GO:0061134),serine-type endopeptidase inhibitor activity (GO:0004867),endopepti…	Bipolar Disorder GSE12649,Carcinoma, Hepatocellular GSE4612
309	CSDE1	0	0.134745	0.0108705	0.262565	0	0.00606842	no																							gonad development (GO:0008406),male gonad development (GO:0008584),reproductive structure development (GO:0048608),mRNA catabolic process (GO:0006402),RNA catabolic process (GO:0006401),nuclear-transcribed mRNA catabolic process (GO:0000956)		Sickle Cell Anemia GSE9877,Anaplasmosis GSE2600,Bipolar Disorder GSE12649,Huntington's Disease GSE3621,Adenoma GSE4183,Viral cardiomyopathy GSE4172,Essential Thrombocytemia GSE2006,Infection by Yersinia enterocolitica GSE2973
310	CSE1L	0.142754	0.0881728	0.0393891	0.00726168	0.198056	0.0470437	no																							nucleocytoplasmic transport (GO:0006913),nuclear transport (GO:0051169),nuclear export (GO:0051168),protein export from nucleus (GO:0006611)	small GTPase binding (GO:0031267),GTPase binding (GO:0051020),Ras GTPase binding (GO:0017016),Ran GTPase binding (GO:0008536),protein transporter activity (GO:0008565)	Alzheimer's Disease GSE1297,Hepatitis C infection GSE2067,Polycystic Ovary Syndrome GSE5090,Uterine leiomyoma GSE593,Appendicitis GSE9579,Dermatomyositis GSE5370,Spinal Muscular Atrophy, Infantile GSE3075,HIV - Human immunodeficiency virus infection GSE2504
311	CSMD1	0.258218	0.293175	0.464044	0.0794824	0.000751839	0.0514473	no																									Cardiomyopathy, Dilated GSE3586,Endometriosis GSE7305
313	CSTF2T	0.103014	0.034806	0	0.00391691	0	0.00134257	no																					mRNA surveillance pathway Homo sapiens hsa03015	Hs mRNA processing WP411 26223	mRNA processing (GO:0006397)		Familial combined hyperlipidaemia GSE1010,Huntington's Disease GSE5786,Polycystic Ovary Syndrome GSE5090
314	CSTF3	0	0.130608	0	0.127894	0.075721	0.0105795	no																				Transcription,Processing of Capped Intron-Containing Pre-mRNA,Gene Expression	mRNA surveillance pathway Homo sapiens hsa03015	Hs mRNA processing WP411 26223	DNA-templated transcription, termination (GO:0006353),mRNA cleavage (GO:0006379),termination of RNA polymerase II transcription (GO:0006369),RNA splicing, via transesterification reactions (GO:0000375),transcription from RNA polymerase II promoter (GO:0006366),RNA splicing, via transesterification reactions with bulged adenosine as nucleophile (GO:0000377),mRNA splicing, via spliceosome (GO:00003…		Synovial sarcoma GSE6461,Setleis syndrome GSE16524,Epilepsy GSE7486,Ventilator-associated lung injury GSE2411
315	CTH	0.0621347	0.138693	0	0.000132031	0.000161108	0.012835	no																					Glycine, serine and threonine metabolism Homo sapiens hsa00260,Cysteine and methionine metabolism Homo sapiens hsa00270,Selenocompound metabolism Homo sapiens hsa00450,Biosynthesis of amino acids Homo sapiens hsa01230,Metabolic pathways Homo sapiens hsa01100		protein oligomerization (GO:0051259),peptidyl-lysine modification (GO:0018205),homocysteine metabolic process (GO:0050667),protein homooligomerization (GO:0051260),negative regulation of apoptotic signaling pathway (GO:2001234),response to endoplasmic reticulum stress (GO:0034976),endoplasmic reticulum unfolded protein response (GO:0030968),cellular modified amino acid metabolic process (GO:00065…	calmodulin binding (GO:0005516),cofactor binding (GO:0048037),carbon-sulfur lyase activity (GO:0016846),pyridoxal phosphate binding (GO:0030170),lyase activity (GO:0016829)	Huntington's Disease GSE3583,Nutritional deficiency, NEC GSE1776
316	CTNNA1	0.099332	0	0.0500396	0.456826	0	0.0038666	no																					Arrhythmogenic right ventricular cardiomyopathy (ARVC) Homo sapiens hsa05412,Tight junction Homo sapiens hsa04530,Bacterial invasion of epithelial cells Homo sapiens hsa05100,Pathways in cancer Homo sapiens hsa05200,Leukocyte transendothelial migration Homo sapiens hsa04670,Adherens junction Homo sapiens hsa04520,Endometrial cancer Homo sapiens hsa05213,Hippo signaling pathway Homo sapiens hsa043…		cell junction assembly (GO:0034329),single organism cell adhesion (GO:0098602),cell junction organization (GO:0034330),single organismal cell-cell adhesion (GO:0016337),cell-cell junction assembly (GO:0007043),regulation of neural precursor cell proliferation (GO:2000177),cell-cell junction organization (GO:0045216),negative regulation of nervous system development (GO:0051961),cellular response …	actin binding (GO:0003779),cell adhesion molecule binding (GO:0050839),gamma-catenin binding (GO:0045295),cadherin binding (GO:0045296),vinculin binding (GO:0017166),actin filament binding (GO:0051015),beta-catenin binding (GO:0008013)	Lymphatic edema GSE4333,Actinic keratosis GSE2503,Polycystic Ovary Syndrome GSE5090,Hypercholesteremia GSE3889,CML - Chronic myeloid leukemia GSE11889,Dehydration GSE3125,Essential Thrombocytemia GSE2006,Dermatomyositis GSE1551
317	CTNNAL1	0.149624	0.00303651	0.468489	0.0767978	0.352183	0.0170238	no																							Rho protein signal transduction (GO:0007266),small GTPase mediated signal transduction (GO:0007264),Ras protein signal transduction (GO:0007265)	cell adhesion molecule binding (GO:0050839),cadherin binding (GO:0045296)	Cardiomyopathy, Dilated GSE3586
319	CTPS2	0.000645259	0.0399681	0	0.00242056	0.0726062	0.000912948	no																					Pyrimidine metabolism Homo sapiens hsa00240,Metabolic pathways Homo sapiens hsa01100		pyrimidine ribonucleotide metabolic process (GO:0009218),glutamine metabolic process (GO:0006541),pyrimidine ribonucleoside metabolic process (GO:0046131),pyrimidine ribonucleoside biosynthetic process (GO:0046132),ribonucleotide biosynthetic process (GO:0009260),pyrimidine ribonucleotide biosynthetic process (GO:0009220),ribose phosphate biosynthetic process (GO:0046390),alpha-amino acid metabol…	ATP binding (GO:0005524),ligase activity (GO:0016874),ligase activity, forming carbon-nitrogen bonds (GO:0016879)	Lymphatic edema GSE4333,Adenoma GSE8514,Lung transplant rejection GSE2018,Hypercholesteremia GSE3889,Dehydration GSE3110,Muscular Dystrophy GSE3252,Dehydration GSE4130
320	CTR9	7.59129e-05	0.127723	0	8.80204e-05	0.484775	0.0192256	no																							regulation of chromatin organization (GO:1902275),peptidyl-lysine modification (GO:0018205),regulation of histone methylation (GO:0031060),histone lysine methylation (GO:0034968),chromatin modification (GO:0016568),regulation of histone modification (GO:0031056),regulation of chromosome organization (GO:0033044),covalent chromatin modification (GO:0016569),regulation of histone H3-K4 methylation …	SH2 domain binding (GO:0042169)	Huntington's Disease GSE7958,Ventricular hypertrophy GSE4678,Thrombocytopenia GSE2527,Obstructive sleep apnea GSE1873,Polycystic Ovary Syndrome GSE5090
321	CTSC	0.000265695	0.091475	0.476411	0.0477071	0.0624027	0.00107406	no																					Apoptosis Homo sapiens hsa04210,Lysosome Homo sapiens hsa04142		T cell mediated immunity (GO:0002456),positive regulation of proteolysis (GO:0045862),positive regulation of protein maturation (GO:1903319),positive regulation of protein processing (GO:0010954),adaptive immune response (GO:0002250),adaptive immune response based on somatic recombination of immune receptors built from immunoglobulin superfamily domains (GO:0002460),aging (GO:0007568),leukocyte m…	enzyme activator activity (GO:0008047),phosphatase binding (GO:0019902),endopeptidase activity (GO:0004175),peptidase activator activity (GO:0016504),peptidase activator activity involved in apoptotic process (GO:0016505),chaperone binding (GO:0051087),protein self-association (GO:0043621),cysteine-type peptidase activity (GO:0008234),peptidase regulator activity (GO:0061134),serine-type endopept…	Type 1 diabetes mellitus GSE11,Huntington's Disease GSE1751,Hepatitis C infection GSE2067,Actinic keratosis GSE2503,Lung transplant rejection GSE3418,Asthma, allergic GSE3184,Acute Lung Injury GSE1871,Psoriasis vulgaris GSE6710
322	CUL2	0.114704	0.125028	0.482528	0.0724848	0.000214811	0	no																					Pathways in cancer Homo sapiens hsa05200,Renal cell carcinoma Homo sapiens hsa05211,HIF-1 signaling pathway Homo sapiens hsa04066,Ubiquitin mediated proteolysis Homo sapiens hsa04120		intrinsic apoptotic signaling pathway (GO:0097193),apoptotic signaling pathway (GO:0097190),response to hypoxia (GO:0001666),response to decreased oxygen levels (GO:0036293),response to oxygen levels (GO:0070482),cellular response to hypoxia (GO:0071456),cellular response to decreased oxygen levels (GO:0036294),mitotic cell cycle phase transition (GO:0044772),cell cycle phase transition (GO:00447…	ubiquitin protein ligase binding (GO:0031625),small conjugating protein ligase binding (GO:0044389)	Lung transplant rejection GSE3418,Uterine leiomyoma GSE593,Pseudomonas Infection GSE923
323	CUL7	0.000455477	0.0401959	0	0.0385529	0.220557	0.00837764	no																					Ubiquitin mediated proteolysis Homo sapiens hsa04120		regulation of neuron differentiation (GO:0045664),regulation of neuron projection development (GO:0010975),cellular component morphogenesis (GO:0032989),regulation of cell morphogenesis (GO:0022604),regulation of cell projection organization (GO:0031344),regulation of cell morphogenesis involved in differentiation (GO:0010769),microtubule-based process (GO:0007017),positive regulation of nervous …	ubiquitin protein ligase binding (GO:0031625),small conjugating protein ligase binding (GO:0044389)	Barrett Esophagus GSE1420,Infantile neuronal ceroid lipofuscinosis GSE6678
324	CUL9	0.242997	0.295415	0.481296	0.0722648	0.00343698	0	no																							microtubule-based process (GO:0007017),microtubule cytoskeleton organization (GO:0000226),regulation of mitosis (GO:0007088),regulation of nuclear division (GO:0051783),regulation of cell division (GO:0051302),regulation of cell cycle process (GO:0010564),modification-dependent protein catabolic process (GO:0019941),modification-dependent macromolecule catabolic process (GO:0043632),ubiquitin-dep…	ATP binding (GO:0005524),zinc ion binding (GO:0008270),ubiquitin protein ligase binding (GO:0031625),small conjugating protein ligase binding (GO:0044389)	COPD - Chronic obstructive pulmonary disease GSE475,Bipolar Disorder GSE7036
326	CYP11B1	0.297502	0.244401	0.478567	0.0613942	0.0220182	0.497234	no																				Biological oxidations,Hormone biosynthesis,Metabolism of lipids and lipoproteins	Steroid hormone biosynthesis Homo sapiens hsa00140,Metabolic pathways Homo sapiens hsa01100		response to inorganic substance (GO:0010035),response to metal ion (GO:0010038),cellular response to metal ion (GO:0071248),cellular response to inorganic substance (GO:0071241),xenobiotic metabolic process (GO:0006805),regulation of blood pressure (GO:0008217),cellular response to hormone stimulus (GO:0032870),hormone biosynthetic process (GO:0042446),glucose homeostasis (GO:0042593),carbohydrat…	oxidoreductase activity, acting on paired donors, with incorporation or reduction of molecular oxygen (GO:0016705),monooxygenase activity (GO:0004497),tetrapyrrole binding (GO:0046906),heme binding (GO:0020037),iron ion binding (GO:0005506),steroid hydroxylase activity (GO:0008395),oxidoreductase activity, acting on paired donors, with incorporation or reduction of molecular oxygen, reduced iron-…	Ankylosing Spondylitides GSE11886,Malignant tumor of pancreas GSE14245,Down Syndrome GSE5390,Breast Cancer GSE3744,Psoriasis vulgaris GSE14905
327	CYP1A2	7.59129e-05	7.59129e-05	0.069096	0.462151	0.00612212	0.00311476	no																				Phase 1 functionalization,Biological oxidations	Caffeine metabolism Homo sapiens hsa00232,Linoleic acid metabolism Homo sapiens hsa00591,Drug metabolism - cytochrome P450 Homo sapiens hsa00982,Chemical carcinogenesis Homo sapiens hsa05204,Metabolism of xenobiotics by cytochrome P450 Homo sapiens hsa00980,Tryptophan metabolism Homo sapiens hsa00380,Steroid hormone biosynthesis Homo sapiens hsa00140,Retinol metabolism Homo sapiens hsa00830,Metab…	Hs Tryptophan metabolism WP465 21658,Hs Fatty Acid Omega Oxidation WP206 21113,Hs Nuclear receptors in lipid metabolism and toxicity WP299 21309	post-embryonic development (GO:0009791),response to inorganic substance (GO:0010035),exogenous drug catabolic process (GO:0042738),hydrogen peroxide metabolic process (GO:0042743),response to metal ion (GO:0010038),demethylation (GO:0070988),drug catabolic process (GO:0042737),reactive oxygen species metabolic process (GO:0072593),hydrogen peroxide biosynthetic process (GO:0050665),omega-hydroxyl…	oxidoreductase activity, acting on paired donors, with incorporation or reduction of molecular oxygen (GO:0016705),monooxygenase activity (GO:0004497),tetrapyrrole binding (GO:0046906),heme binding (GO:0020037),demethylase activity (GO:0032451),oxidoreductase activity, acting on CH or CH2 groups (GO:0016725),iron ion binding (GO:0005506),aromatase activity (GO:0070330),oxidoreductase activity, ac…	Cardiomyopathy GSE5406,Gastrointestinal stromal tumor GSE15966
328	CYP2A13	0.00546573	0.142906	0.474166	0.0702843	0.106976	0.00268514	no																				Biological oxidations	Chemical carcinogenesis Homo sapiens hsa05204,Metabolism of xenobiotics by cytochrome P450 Homo sapiens hsa00980	Hs Tryptophan metabolism WP465 21658	xenobiotic metabolic process (GO:0006805)	oxidoreductase activity, acting on paired donors, with incorporation or reduction of molecular oxygen (GO:0016705),monooxygenase activity (GO:0004497),tetrapyrrole binding (GO:0046906),heme binding (GO:0020037),iron ion binding (GO:0005506),aromatase activity (GO:0070330),oxidoreductase activity, acting on paired donors, with incorporation or reduction of molecular oxygen, reduced flavin or flavo…
329	CYP2C18	0.0986488	0.130266	0.0394772	0.000572133	0.0429622	0.372751	no																				Biological oxidations	Serotonergic synapse Homo sapiens hsa04726,Chemical carcinogenesis Homo sapiens hsa05204,Retinol metabolism Homo sapiens hsa00830,Metabolic pathways Homo sapiens hsa01100	Hs Tryptophan metabolism WP465 21658	xenobiotic metabolic process (GO:0006805)	oxidoreductase activity, acting on paired donors, with incorporation or reduction of molecular oxygen (GO:0016705),monooxygenase activity (GO:0004497),tetrapyrrole binding (GO:0046906),heme binding (GO:0020037),iron ion binding (GO:0005506),aromatase activity (GO:0070330),oxidoreductase activity, acting on paired donors, with incorporation or reduction of molecular oxygen, reduced flavin or flavo…	Diabetic Neuropathy GSE11343,Breast Cancer GSE3744
330	CYP2C19	0.0464587	0.142488	0.038729	0.000660153	0.000161108	0.00392031	no																				Biological oxidations	Serotonergic synapse Homo sapiens hsa04726,Linoleic acid metabolism Homo sapiens hsa00591,Arachidonic acid metabolism Homo sapiens hsa00590,Drug metabolism - cytochrome P450 Homo sapiens hsa00982,Chemical carcinogenesis Homo sapiens hsa05204,Metabolic pathways Homo sapiens hsa01100		exogenous drug catabolic process (GO:0042738),drug catabolic process (GO:0042737),omega-hydroxylase P450 pathway (GO:0097267),drug metabolic process (GO:0017144),epoxygenase P450 pathway (GO:0019373),arachidonic acid metabolic process (GO:0019369),terpenoid metabolic process (GO:0006721),xenobiotic metabolic process (GO:0006805),long-chain fatty acid metabolic process (GO:0001676),isoprenoid meta…	oxidoreductase activity, acting on paired donors, with incorporation or reduction of molecular oxygen (GO:0016705),monooxygenase activity (GO:0004497),oxidoreductase activity, acting on paired donors, with incorporation or reduction of molecular oxygen, NAD(P)H as one donor, and incorporation of one atom of oxygen (GO:0016709),tetrapyrrole binding (GO:0046906),heme binding (GO:0020037),iron ion b…	Breast Cancer GSE2429
331	CYP2C9	0.0699916	0.134859	0.000484112	0.0385529	0.0485473	0.350787	no																				Biological oxidations	Serotonergic synapse Homo sapiens hsa04726,Linoleic acid metabolism Homo sapiens hsa00591,Arachidonic acid metabolism Homo sapiens hsa00590,Drug metabolism - cytochrome P450 Homo sapiens hsa00982,Chemical carcinogenesis Homo sapiens hsa05204,Metabolism of xenobiotics by cytochrome P450 Homo sapiens hsa00980,Retinol metabolism Homo sapiens hsa00830,Metabolic pathways Homo sapiens hsa01100		exogenous drug catabolic process (GO:0042738),demethylation (GO:0070988),drug catabolic process (GO:0042737),omega-hydroxylase P450 pathway (GO:0097267),drug metabolic process (GO:0017144),oxidative demethylation (GO:0070989),epoxygenase P450 pathway (GO:0019373),urea metabolic process (GO:0019627),nitrogen cycle metabolic process (GO:0071941),arachidonic acid metabolic process (GO:0019369),terpe…	oxidoreductase activity, acting on paired donors, with incorporation or reduction of molecular oxygen (GO:0016705),monooxygenase activity (GO:0004497),oxidoreductase activity, acting on paired donors, with incorporation or reduction of molecular oxygen, NAD(P)H as one donor, and incorporation of one atom of oxygen (GO:0016709),tetrapyrrole binding (GO:0046906),heme binding (GO:0020037),oxidoreduc…	Huntington's Disease GSE7958,Premature aging GSE10123,Glaucoma GSE3554
332	CYP4F22	0	0.0382601	0	0.00176041	5.37028e-05	0.0111702	no																								oxidoreductase activity, acting on paired donors, with incorporation or reduction of molecular oxygen (GO:0016705),monooxygenase activity (GO:0004497),tetrapyrrole binding (GO:0046906),heme binding (GO:0020037),iron ion binding (GO:0005506)
333	CYP4F3	0.0381462	0.0970925	0	8.80204e-05	0	0.0109554	no																				Biological oxidations	Arachidonic acid metabolism Homo sapiens hsa00590,Metabolic pathways Homo sapiens hsa01100		arachidonic acid metabolic process (GO:0019369),lipid catabolic process (GO:0016042),xenobiotic metabolic process (GO:0006805),long-chain fatty acid metabolic process (GO:0001676),icosanoid metabolic process (GO:0006690),fatty acid derivative metabolic process (GO:1901568),fatty acid catabolic process (GO:0009062),organic hydroxy compound metabolic process (GO:1901615),organic hydroxy compound ca…	oxidoreductase activity, acting on paired donors, with incorporation or reduction of molecular oxygen (GO:0016705),monooxygenase activity (GO:0004497),oxidoreductase activity, acting on paired donors, with incorporation or reduction of molecular oxygen, NAD(P)H as one donor, and incorporation of one atom of oxygen (GO:0016709),tetrapyrrole binding (GO:0046906),heme binding (GO:0020037),iron ion b…	Papillary Carcinoma of the Thyroid GSE3467
334	CYP4Z1	0.14097	0.149814	0.0650471	0.48222	0.000214811	0.0212663	no																								oxidoreductase activity, acting on paired donors, with incorporation or reduction of molecular oxygen (GO:0016705),monooxygenase activity (GO:0004497),tetrapyrrole binding (GO:0046906),heme binding (GO:0020037),iron ion binding (GO:0005506),aromatase activity (GO:0070330),oxidoreductase activity, acting on paired donors, with incorporation or reduction of molecular oxygen, reduced flavin or flavo…	Ankylosing Spondylitides GSE11886,Preeclampsia GSE4707
335	CYSLTR1	0.191149	0.190579	0.258648	0.0151835	0	0.132753	no																				Signaling by GPCR	Calcium signaling pathway Homo sapiens hsa04020,Neuroactive ligand-receptor interaction Homo sapiens hsa04080		cytosolic calcium ion homeostasis (GO:0051480),cellular divalent inorganic cation homeostasis (GO:0072503),cellular calcium ion homeostasis (GO:0006874),divalent inorganic cation homeostasis (GO:0072507),calcium ion homeostasis (GO:0055074),positive regulation of cytosolic calcium ion concentration (GO:0007204),cellular metal ion homeostasis (GO:0006875),metal ion homeostasis (GO:0055065),cellula…	icosanoid receptor activity (GO:0004953)	Whipple's Disease GSE16180
336	CYTH4	0.0967509	0.0320732	0.0706364	0.477115	5.37028e-05	0.0162182	no																					Phospholipase D signaling pathway Homo sapiens hsa04072,Endocytosis Homo sapiens hsa04144		positive regulation of GTPase activity (GO:0043547),positive regulation of GTP catabolic process (GO:0033126),regulation of small GTPase mediated signal transduction (GO:0051056),regulation of cell adhesion (GO:0030155),regulation of ARF protein signal transduction (GO:0032012),regulation of Ras protein signal transduction (GO:0046578)	guanyl-nucleotide exchange factor activity (GO:0005085),ARF guanyl-nucleotide exchange factor activity (GO:0005086)	Anaplasmosis GSE2600,Breast Cancer GSE2429,LGLL - Large granular lymphocytic leukemia GSE10631
337	CYTIP	0.144083	0.0777348	0	0.00105625	0.214865	0.0179904	no																							regulation of cell adhesion (GO:0030155)		Bipolar Disorder GSE5389,Huntington's Disease GSE1751,NASH GSE24807,Ventilator-associated lung injury GSE2411
338	DAAM2	0.282206	0.241631	0.356747	0.0480591	0.513721	0.0843134	no																					Wnt signaling pathway Homo sapiens hsa04310		actin filament-based process (GO:0030029),actin cytoskeleton organization (GO:0030036),pattern specification process (GO:0007389),determination of left/right symmetry (GO:0007368),determination of bilateral symmetry (GO:0009855),specification of symmetry (GO:0009799)	actin binding (GO:0003779),Rho GTPase binding (GO:0017048),small GTPase binding (GO:0031267),GTPase binding (GO:0051020),Ras GTPase binding (GO:0017016)	Escherichia coli infection of the central nervous system GSE3253,Adenoma GSE8514,Breast Cancer GSE2429,Ewing's sarcoma GSE1822,Inclusion Body Myositides GSE3112
339	DAB2IP	0.245464	0.305435	0.000220051	0.0406214	0.492186	0.0141238	no																					Apoptosis Homo sapiens hsa04210,TNF signaling pathway Homo sapiens hsa04668		regulation of neuron differentiation (GO:0045664),positive regulation of GTPase activity (GO:0043547),positive regulation of GTP catabolic process (GO:0033126),regulation of neuron projection development (GO:0010975),cellular component morphogenesis (GO:0032989),positive regulation of Ras GTPase activity (GO:0032320),regulation of small GTPase mediated signal transduction (GO:0051056),regulation …	nucleoside-triphosphatase regulator activity (GO:0060589),enzyme activator activity (GO:0008047),GTPase activator activity (GO:0005096),phosphatase binding (GO:0019902),GTPase regulator activity (GO:0030695),protein phosphatase binding (GO:0019903),phosphatidylinositol 3-kinase binding (GO:0043548),phospholipid binding (GO:0005543),protein kinase binding (GO:0019901),phosphatidylinositol phosphat…
340	DAW1	0	0.0354513	0.0376287	0.00246457	0	0.0038129	no
341	DCAF12L1	0.214188	0.297161	0.0285186	0.265866	0	0.000537028	no
343	DCAF4L1	0.134442	0.000189782	0.0437902	0.478259	0	0.0134794	no
344	DCAF4L2	0.253131	0.295377	0	0.00985829	0.449868	0.043553	no																									Endometriosis GSE7305
345	DCAF5	0.099332	0.141274	0.00145234	0.0373207	0.00322217	0	no																								calcium ion binding (GO:0005509)	Monoclonal gammopathy of undetermined significance (MGUS) GSE5900,Adenoma GSE4183,Rhinovirus infection GSE11348,Huntington's Disease GSE9857
346	DCAF8L1	0.10438	0.00182191	0.250154	0.0350761	0.055475	0.358305	no
347	DCDC1	0.3046	0.246527	0.000836194	0.0398733	0.000429622	0	no
348	DCHS2	0.125788	0.140173	0	0.00440102	0.0152516	0.228291	no																							homophilic cell adhesion via plasma membrane adhesion molecules (GO:0007156),cell-cell adhesion via plasma-membrane adhesion molecules (GO:0098742),cell-cell adhesion (GO:0098609)	calcium ion binding (GO:0005509)	COPD - Chronic obstructive pulmonary disease GSE475,Premature aging GSE10123
349	DCLK3	0.000113869	0.138351	0	0.21543	5.37028e-05	0.0309328	no																								ATP binding (GO:0005524),protein serine/threonine kinase activity (GO:0004674)	Type 1 diabetes mellitus GSE10586
350	DDI1	0.0401579	0	0	0.00743773	0.26062	0.000161108	no																								endopeptidase activity (GO:0004175),aspartic-type endopeptidase activity (GO:0004190),aspartic-type peptidase activity (GO:0070001)	Glaucoma GSE3554,Idiopathic fibrosing alveolitis GSE21369
351	DDN	0.142602	0.0724209	0	0.000396092	0.195639	0.0138016	no																									Bipolar Disorder GSE12649,Psoriasis vulgaris GSE14905
353	DDX24	0.00922341	0.14617	0	0.000880204	0.000107406	0.0038129	no																							ATP catabolic process (GO:0006200),purine ribonucleoside monophosphate catabolic process (GO:0009169),ribonucleoside monophosphate catabolic process (GO:0009158),purine nucleoside monophosphate catabolic process (GO:0009128),nucleoside monophosphate catabolic process (GO:0009125),ribonucleoside monophosphate metabolic process (GO:0009161),ATP metabolic process (GO:0046034),purine ribonucleoside m…	ATP binding (GO:0005524),ATPase activity (GO:0016887),ATPase activity, coupled (GO:0042623),helicase activity (GO:0004386),purine NTP-dependent helicase activity (GO:0070035),ATP-dependent helicase activity (GO:0008026),RNA helicase activity (GO:0003724)	Alzheimer's Disease GSE5281,Type 1 diabetes mellitus GSE11,Bipolar Disorder GSE12649,Parkinson's Disease GSE7621,Urothelial carcinoma GSE3167,HIV - Human immunodeficiency virus infection GSE6740,Nephroblastoma GSE2712,Malignant tumor of pancreas GSE14245,Arrhythmogenic Right Ventricular Cardiomyopathy GSE4120
354	DDX31	0.126243	0.125142	0.0417217	0.00325676	0.0877504	0.000644434	no																							ATP catabolic process (GO:0006200),purine ribonucleoside monophosphate catabolic process (GO:0009169),ribonucleoside monophosphate catabolic process (GO:0009158),purine nucleoside monophosphate catabolic process (GO:0009128),nucleoside monophosphate catabolic process (GO:0009125),ribonucleoside monophosphate metabolic process (GO:0009161),ATP metabolic process (GO:0046034),purine ribonucleoside m…	ATP binding (GO:0005524),ATPase activity (GO:0016887),ATPase activity, coupled (GO:0042623),helicase activity (GO:0004386),purine NTP-dependent helicase activity (GO:0070035),ATP-dependent helicase activity (GO:0008026)	Neurological pain disorder GSE15041,Bipolar Disorder GSE7036
355	DDX41	0.126964	0.115919	0.0628906	0.45753	0.0076258	0	no																							positive regulation of type I interferon production (GO:0032481),positive regulation of cytokine production (GO:0001819),defense response to virus (GO:0051607),regulation of type I interferon production (GO:0032479),regulation of cytokine production (GO:0001817),cellular response to cytokine stimulus (GO:0071345),multicellular organismal development (GO:0007275),defense response to other organism…	ATP binding (GO:0005524),helicase activity (GO:0004386),zinc ion binding (GO:0008270)	Leukemia, Chronic T-Cell GSE5788,MS (Multiple Sclerosis) GSE10064,Premature aging GSE10123,Huntington's Disease GSE5786,Uterine leiomyoma GSE593,Eczema GSE6012,Essential Thrombocytemia GSE2006,Cancer of thyroid GSE5364
356	DDX58	7.59129e-05	0.140667	0	0.0382449	0.00284625	0	no																					Cytosolic DNA-sensing pathway Homo sapiens hsa04623,Epstein-Barr virus infection Homo sapiens hsa05169,Measles Homo sapiens hsa05162,Hepatitis C Homo sapiens hsa05160,NF-kappa B signaling pathway Homo sapiens hsa04064,RIG-I-like receptor signaling pathway Homo sapiens hsa04622,Herpes simplex infection Homo sapiens hsa05168,Influenza A Homo sapiens hsa05164,Hepatitis B Homo sapiens hsa05161		positive regulation of type I interferon production (GO:0032481),regulation of intracellular transport (GO:0032386),regulation of establishment of protein localization (GO:0070201),positive regulation of protein transport (GO:0051222),positive regulation of cytokine production (GO:0001819),regulation of protein transport (GO:0051223),regulation of type I interferon production (GO:0032479),positiv…	ATP binding (GO:0005524),helicase activity (GO:0004386),zinc ion binding (GO:0008270),double-stranded DNA binding (GO:0003690),single-stranded RNA binding (GO:0003727),double-stranded RNA binding (GO:0003725),structure-specific DNA binding (GO:0043566)	Cardiomyopathy GSE1869
357	DDX60	0.103128	0	0	0.0106065	0.00220182	0.00429622	no																							positive regulation of response to biotic stimulus (GO:0002833),defense response to virus (GO:0051607),positive regulation of defense response (GO:0031349),defense response to other organism (GO:0098542),response to virus (GO:0009615),positive regulation of multi-organism process (GO:0043902),positive regulation of response to external stimulus (GO:0032103),regulation of RIG-I signaling pathway (…	ATP binding (GO:0005524),helicase activity (GO:0004386),double-stranded DNA binding (GO:0003690),single-stranded RNA binding (GO:0003727),double-stranded RNA binding (GO:0003725),structure-specific DNA binding (GO:0043566)
358	DEFB129	0	0.136947	0.0425579	0.00299269	0.0803394	0.496268	no																							defense response to other organism (GO:0098542),response to other organism (GO:0051707),defense response to bacterium (GO:0042742),response to bacterium (GO:0009617)
359	DENND4A	0.00102482	0.0393988	0.261905	0.0304991	0	0.0166479	no																							positive regulation of GTPase activity (GO:0043547),positive regulation of GTP catabolic process (GO:0033126),positive regulation of Ras GTPase activity (GO:0032320),regulation of Ras GTPase activity (GO:0032318),positive regulation of Rab GTPase activity (GO:0032851),regulation of Rab GTPase activity (GO:0032313)	Ras guanyl-nucleotide exchange factor activity (GO:0005088),guanyl-nucleotide exchange factor activity (GO:0005085),Rab guanyl-nucleotide exchange factor activity (GO:0017112)
360	DEPDC5	0.285736	0.269567	0	8.80204e-05	0.0774932	0.00161108	no																							positive regulation of GTPase activity (GO:0043547),positive regulation of GTP catabolic process (GO:0033126)	nucleoside-triphosphatase regulator activity (GO:0060589),enzyme activator activity (GO:0008047),GTPase activator activity (GO:0005096),GTPase regulator activity (GO:0030695)
361	DHTKD1	0	0.0396645	0.477819	0.0765338	0.346705	0.016809	no																							hematopoietic progenitor cell differentiation (GO:0002244),glycolytic process (GO:0006096),tricarboxylic acid cycle (GO:0006099),generation of precursor metabolites and energy (GO:0006091),pyruvate metabolic process (GO:0006090),single-organism carbohydrate catabolic process (GO:0044724),carbohydrate catabolic process (GO:0016052),monocarboxylic acid metabolic process (GO:0032787)	sulfur compound binding (GO:1901681),coenzyme binding (GO:0050662),oxidoreductase activity, acting on the aldehyde or oxo group of donors (GO:0016903),oxidoreductase activity, acting on the aldehyde or oxo group of donors, disulfide as acceptor (GO:0016624),cofactor binding (GO:0048037),vitamin binding (GO:0019842)	NASH GSE24807,Gastrointestinal stromal tumor GSE15966,Dehydration GSE4130
362	DHX29	0	0.0384119	0	0.038685	0.0361957	0.375544	no																							ATP catabolic process (GO:0006200),purine ribonucleoside monophosphate catabolic process (GO:0009169),ribonucleoside monophosphate catabolic process (GO:0009158),purine nucleoside monophosphate catabolic process (GO:0009128),nucleoside monophosphate catabolic process (GO:0009125),ribonucleoside monophosphate metabolic process (GO:0009161),ATP metabolic process (GO:0046034),purine ribonucleoside m…	ATP binding (GO:0005524),ATPase activity (GO:0016887),ATPase activity, coupled (GO:0042623),helicase activity (GO:0004386),purine NTP-dependent helicase activity (GO:0070035),ATP-dependent helicase activity (GO:0008026),ribosomal small subunit binding (GO:0043024),translation initiation factor activity (GO:0003743),translation factor activity, nucleic acid binding (GO:0008135),ribonucleoprotein c…	Alzheimer's Disease GSE1297,Leukemia, Chronic T-Cell GSE5788,Obesity GSE5109,Dermatomyositis GSE1551
363	DHX34	3.79564e-05	0.135239	0.038993	0.000924214	0	0.0546158	no																							negative regulation of cellular catabolic process (GO:0031330),negative regulation of catabolic process (GO:0009895),regulation of mRNA catabolic process (GO:0061013),negative regulation of mRNA metabolic process (GO:1903312),regulation of mRNA metabolic process (GO:1903311),mRNA catabolic process (GO:0006402),RNA catabolic process (GO:0006401),nuclear-transcribed mRNA catabolic process (GO:00009…	ATP binding (GO:0005524),helicase activity (GO:0004386)	Sickle Cell Anemia GSE9877,MDS - Myelodysplastic syndrome GSE4619,Premature aging GSE10123,COPD - Chronic obstructive pulmonary disease GSE3320,Eczema GSE6012,Squamous cell carcinoma of lung GSE3268
364	DHX8	0.0127913	0.145259	0.268242	0.0152275	0.0853875	0.00537028	no																					Spliceosome Homo sapiens hsa03040	Hs mRNA processing WP411 26223	ATP catabolic process (GO:0006200),purine ribonucleoside monophosphate catabolic process (GO:0009169),ribonucleoside monophosphate catabolic process (GO:0009158),purine nucleoside monophosphate catabolic process (GO:0009128),nucleoside monophosphate catabolic process (GO:0009125),ribonucleoside monophosphate metabolic process (GO:0009161),ATP metabolic process (GO:0046034),purine ribonucleoside m…	ATP binding (GO:0005524),ATPase activity (GO:0016887),ATPase activity, coupled (GO:0042623),helicase activity (GO:0004386),purine NTP-dependent helicase activity (GO:0070035),ATP-dependent helicase activity (GO:0008026),RNA helicase activity (GO:0003724),ATP-dependent RNA helicase activity (GO:0004004),RNA-dependent ATPase activity (GO:0008186)	Papillary Carcinoma of the Thyroid GSE3467,Parkinson's Disease GSE7621
366	DISP1	0.184696	0.140211	0.0400493	0.00101223	0.00230922	0.000966651	no																							smoothened signaling pathway (GO:0007224),pattern specification process (GO:0007389),protein maturation (GO:0051604),muscle structure development (GO:0061061),dorsal/ventral pattern formation (GO:0009953),muscle organ development (GO:0007517),peptide transport (GO:0015833),determination of left/right symmetry (GO:0007368),regionalization (GO:0003002),determination of bilateral symmetry (GO:000985…	peptide transporter activity (GO:0015197),hedgehog receptor activity (GO:0008158)
367	DLG5	3.79564e-05	0.134252	0	0.231274	0.201708	0.00676655	no																							cell junction assembly (GO:0034329),single organism cell adhesion (GO:0098602),cell junction organization (GO:0034330),single organismal cell-cell adhesion (GO:0016337),cell-cell junction assembly (GO:0007043),cell-cell junction organization (GO:0045216),establishment or maintenance of cell polarity (GO:0007163),adherens junction organization (GO:0034332),tube development (GO:0035295),tissue morp…	beta-catenin binding (GO:0008013),receptor signaling complex scaffold activity (GO:0030159),protein complex scaffold (GO:0032947)	Ventricular hypertrophy GSE4678,COPD - Chronic obstructive pulmonary disease GSE3320,Dermatomyositis GSE5370,Inclusion Body Myositides GSE3112
368	DLGAP2	0.150383	0.000797085	0	0.0104744	0.47672	0.0779228	no																							synaptic transmission (GO:0007268),neuron-neuron synaptic transmission (GO:0007270)		Leukemia, Acute Megakaryocytic GSE2433
369	DLGAP4	0.107758	0.0786837	0.00101223	0.00105625	5.37028e-05	0.00735728	no																									Osteoarthritis GSE16464,MELAS - Mitochondrial myopathy, encephalopathy, lactic acidosis and stroke-like episodes GSE1462,Uterine leiomyoma GSE2725,Familial combined hyperlipidaemia GSE11393,Infection by Yersinia enterocolitica GSE2973
370	DMBT1	0.126357	0.125712	0.267098	0.00123229	0.00537028	0.225981	no																					Salivary secretion Homo sapiens hsa04970		positive regulation of epithelial cell differentiation (GO:0030858),defense response to virus (GO:0051607),positive regulation of innate immune response (GO:0045089),activation of innate immune response (GO:0002218),endocytosis (GO:0006897),pattern recognition receptor signaling pathway (GO:0002221),innate immune response-activating signal transduction (GO:0002758),positive regulation of defense …	signaling pattern recognition receptor activity (GO:0008329),pattern recognition receptor activity (GO:0038187),scavenger receptor activity (GO:0005044),cargo receptor activity (GO:0038024),calcium-dependent protein binding (GO:0048306)	Huntington's Disease GSE7958
371	DMRT2	0.271161	0.279435	0.0459467	0.478347	0.00735728	0.0953762	no																							skeletal system development (GO:0001501),embryonic skeletal system development (GO:0048706),regulation of embryonic development (GO:0045995),regulation of somitogenesis (GO:0014807),positive regulation of embryonic development (GO:0040019)	protein homodimerization activity (GO:0042803)	Hepatic Cirrhosis GSE6764,Obstructive sleep apnea GSE1873
372	DMXL2	0.21472	0.288583	0.0081859	0	0	0.00392031	no																								small GTPase binding (GO:0031267),GTPase binding (GO:0051020),Ras GTPase binding (GO:0017016),Rab GTPase binding (GO:0017137)	Schizophrenia GSE4036,Leukemia, Chronic T-Cell GSE5788,Synovial sarcoma GSE6461,Breast Cancer GSE2429,Malignant tumor of pancreas GSE14245
373	DNA2	0.180065	0.249526	0.0391251	0.000660153	0.00451104	0.0962891	no																				Cell Cycle, Mitotic,DNA Replication,Telomere Maintenance	DNA replication Homo sapiens hsa03030		ATP catabolic process (GO:0006200),purine ribonucleoside monophosphate catabolic process (GO:0009169),ribonucleoside monophosphate catabolic process (GO:0009158),purine nucleoside monophosphate catabolic process (GO:0009128),nucleoside monophosphate catabolic process (GO:0009125),ribonucleoside monophosphate metabolic process (GO:0009161),ATP metabolic process (GO:0046034),purine ribonucleoside m…	ATP binding (GO:0005524),ATPase activity (GO:0016887),ATPase activity, coupled (GO:0042623),helicase activity (GO:0004386),DNA-dependent ATPase activity (GO:0008094),DNA helicase activity (GO:0003678),5'-3' DNA helicase activity (GO:0043139),endodeoxyribonuclease activity, producing 5'-phosphomonoesters (GO:0016888),4 iron, 4 sulfur cluster binding (GO:0051539),iron-sulfur cluster binding (GO:005…	Whipple's Disease GSE16180
374	DNAH10	0.246072	0.294466	0.034284	0.477467	0.0967725	0.0106869	no																					Huntington's disease Homo sapiens hsa05016		ATP catabolic process (GO:0006200),purine ribonucleoside monophosphate catabolic process (GO:0009169),ribonucleoside monophosphate catabolic process (GO:0009158),purine nucleoside monophosphate catabolic process (GO:0009128),nucleoside monophosphate catabolic process (GO:0009125),microtubule-based movement (GO:0007018),ribonucleoside monophosphate metabolic process (GO:0009161),ATP metabolic proc…	ATP binding (GO:0005524),motor activity (GO:0003774),ATPase activity (GO:0016887),microtubule motor activity (GO:0003777)
375	DNAH2	0.155507	0.115729	0.00184843	0.00963824	1.22534	0.0973095	no																					Huntington's disease Homo sapiens hsa05016		ATP catabolic process (GO:0006200),purine ribonucleoside monophosphate catabolic process (GO:0009169),ribonucleoside monophosphate catabolic process (GO:0009158),purine nucleoside monophosphate catabolic process (GO:0009128),nucleoside monophosphate catabolic process (GO:0009125),microtubule-based movement (GO:0007018),ribonucleoside monophosphate metabolic process (GO:0009161),ATP metabolic proc…	ATP binding (GO:0005524),motor activity (GO:0003774),ATPase activity (GO:0016887),microtubule motor activity (GO:0003777)	Whipple's Disease GSE16180,Obesity GSE5109,Psoriasis vulgaris GSE14905
376	DNAH3	0.22808	0.310332	0.0866561	0.475618	0.138983	0.882337	no																					Huntington's disease Homo sapiens hsa05016		microtubule-based movement (GO:0007018),microtubule-based process (GO:0007017),cilium or flagellum-dependent cell motility (GO:0001539)	ATP binding (GO:0005524),motor activity (GO:0003774),microtubule motor activity (GO:0003777)	Nephroblastoma GSE2712,CML - Chronic myeloid leukemia GSE11889
377	DNAH5	0.0396645	0.260002	0.223352	0	0.351807	0.00671285	no																					Huntington's disease Homo sapiens hsa05016		ATP catabolic process (GO:0006200),purine ribonucleoside monophosphate catabolic process (GO:0009169),ribonucleoside monophosphate catabolic process (GO:0009158),purine nucleoside monophosphate catabolic process (GO:0009128),nucleoside monophosphate catabolic process (GO:0009125),microtubule-based movement (GO:0007018),ribonucleoside monophosphate metabolic process (GO:0009161),ATP metabolic proc…	ATP binding (GO:0005524),motor activity (GO:0003774),ATPase activity (GO:0016887),microtubule motor activity (GO:0003777)
378	DNAH7	0.256889	0.284711	0.261685	0.000396092	0	0.13184	no																					Huntington's disease Homo sapiens hsa05016		ATP catabolic process (GO:0006200),purine ribonucleoside monophosphate catabolic process (GO:0009169),ribonucleoside monophosphate catabolic process (GO:0009158),purine nucleoside monophosphate catabolic process (GO:0009128),nucleoside monophosphate catabolic process (GO:0009125),microtubule-based movement (GO:0007018),ribonucleoside monophosphate metabolic process (GO:0009161),ATP metabolic proc…	ATP binding (GO:0005524),motor activity (GO:0003774),ATPase activity (GO:0016887),microtubule motor activity (GO:0003777),calcium ion binding (GO:0005509)	Cardiomyopathy GSE5406,Overexertion GSE3606
379	DNAH9	0.126091	0.259584	0.00950621	0.443359	0.482036	0.0879115	no																					Huntington's disease Homo sapiens hsa05016		ATP catabolic process (GO:0006200),purine ribonucleoside monophosphate catabolic process (GO:0009169),ribonucleoside monophosphate catabolic process (GO:0009158),purine nucleoside monophosphate catabolic process (GO:0009128),nucleoside monophosphate catabolic process (GO:0009125),microtubule-based movement (GO:0007018),ribonucleoside monophosphate metabolic process (GO:0009161),ATP metabolic proc…	ATP binding (GO:0005524),motor activity (GO:0003774),ATPase activity (GO:0016887),microtubule motor activity (GO:0003777)	Nicotine addiction GSE11208
380	DNAI1	0.122372	0.12928	0	0.000616143	0.0466677	0.001987	no																					Huntington's disease Homo sapiens hsa05016		microtubule-based movement (GO:0007018),microtubule-based process (GO:0007017),cilium movement (GO:0003341),epithelial cilium movement (GO:0003351)	motor activity (GO:0003774)	Simian Acquired Immune Deficiency Syndrome GSE4785,Leukemia, Acute Megakaryocytic GSE2433
381	DNAJC10	0.131861	0.000265695	0.0635067	0.467212	0.0384512	0.00612212	no																					Protein processing in endoplasmic reticulum Homo sapiens hsa04141		intrinsic apoptotic signaling pathway in response to endoplasmic reticulum stress (GO:0070059),intrinsic apoptotic signaling pathway (GO:0097193),apoptotic signaling pathway (GO:0097190),response to endoplasmic reticulum stress (GO:0034976),positive regulation of ATP catabolic process (GO:1903291),positive regulation of ATPase activity (GO:0032781),ER-associated ubiquitin-dependent protein catabo…	nucleoside-triphosphatase regulator activity (GO:0060589),enzyme activator activity (GO:0008047),ATPase activator activity (GO:0001671),ATPase regulator activity (GO:0060590),chaperone binding (GO:0051087),ATPase binding (GO:0051117),oxidoreductase activity, acting on a sulfur group of donors, disulfide as acceptor (GO:0016671),misfolded protein binding (GO:0051787),Hsp70 protein binding (GO:0030…	Lymphatic edema GSE4333,Acute Lung Injury GSE1871,Bipolar Disorder GSE7036
382	DNHD1	0.279018	0.269604	0	0.000264061	0.0880189	0.00408141	no																							microtubule-based movement (GO:0007018),microtubule-based process (GO:0007017)	motor activity (GO:0003774),microtubule motor activity (GO:0003777)	Adenoma GSE8514
383	DNM1L	0.0898049	0.0498747	0.487457	0.043086	0.00789431	0.0105795	no																					TNF signaling pathway Homo sapiens hsa04668		cellular component morphogenesis (GO:0032989),cellular component disassembly (GO:0022411),cell part morphogenesis (GO:0032990),cellular component disassembly involved in execution phase of apoptosis (GO:0006921),protein oligomerization (GO:0051259),regulation of protein secretion (GO:0050708),positive regulation of protein secretion (GO:0050714),regulation of establishment of protein localization…	protein homodimerization activity (GO:0042803),ubiquitin protein ligase binding (GO:0031625),small conjugating protein ligase binding (GO:0044389),GTPase activity (GO:0003924),guanyl ribonucleotide binding (GO:0032561),guanyl nucleotide binding (GO:0019001),GTP binding (GO:0005525)	In situ melanoma of skin GSE4587,Appendicitis GSE9579,Malignant mesothelioma of pleura GSE2549,HIV - Human immunodeficiency virus infection GSE2504
385	DNM3	0.145715	0.0918166	0.440674	0.0332277	0.0363031	0.00214811	no																					Phospholipase D signaling pathway Homo sapiens hsa04072,Endocrine and other factor-regulated calcium reabsorption Homo sapiens hsa04961,Bacterial invasion of epithelial cells Homo sapiens hsa05100,Endocytosis Homo sapiens hsa04144,Synaptic vesicle cycle Homo sapiens hsa04721		synapse organization (GO:0050808),synapse assembly (GO:0007416),cell projection assembly (GO:0030031),endocytosis (GO:0006897),filopodium assembly (GO:0046847),GTP catabolic process (GO:0006184),guanosine-containing compound catabolic process (GO:1901069),guanosine-containing compound metabolic process (GO:1901068),GTP metabolic process (GO:0046039)	GTPase activity (GO:0003924),guanyl ribonucleotide binding (GO:0032561),guanyl nucleotide binding (GO:0019001),GTP binding (GO:0005525)
386	DNMT1	0	0.136415	0.479139	0.0648711	0.415069	0.0689544	no																					Cysteine and methionine metabolism Homo sapiens hsa00270,Metabolic pathways Homo sapiens hsa01100,MicroRNAs in cancer Homo sapiens hsa05206	Hs One Carbon Metabolism WP241 21183	regulation of histone H3-K9 methylation (GO:0051570),cellular response to organonitrogen compound (GO:0071417),cellular response to nitrogen compound (GO:1901699),regulation of chromatin organization (GO:1902275),gene silencing (GO:0016458),regulation of histone methylation (GO:0031060),chromatin modification (GO:0016568),regulation of histone modification (GO:0031056),regulation of chromosome or…	zinc ion binding (GO:0008270),transcription factor binding (GO:0008134),S-adenosylmethionine-dependent methyltransferase activity (GO:0008757),methyl-CpG binding (GO:0008327),chromatin binding (GO:0003682),transferase activity, transferring one-carbon groups (GO:0016741),methyltransferase activity (GO:0008168)	Synovial sarcoma GSE6461,Ventricular hypertrophy GSE4678,Hepatitis C infection GSE2067,CML - Chronic myeloid leukemia GSE11889,Dermatomyositis GSE5370,Psoriasis vulgaris GSE6710
387	DNMT3B	0.150383	0	0.222252	0.0150075	0.0374309	0.00161108	no																					Cysteine and methionine metabolism Homo sapiens hsa00270,Metabolic pathways Homo sapiens hsa01100,MicroRNAs in cancer Homo sapiens hsa05206	Hs One Carbon Metabolism WP241 21183	regulation of neuron differentiation (GO:0045664),positive regulation of nervous system development (GO:0051962),positive regulation of neurogenesis (GO:0050769),positive regulation of cell development (GO:0010720),regulation of histone H3-K9 methylation (GO:0051570),cellular response to organonitrogen compound (GO:0071417),cellular response to nitrogen compound (GO:1901699),positive regulation o…	transcription corepressor activity (GO:0003714),S-adenosylmethionine-dependent methyltransferase activity (GO:0008757),transferase activity, transferring one-carbon groups (GO:0016741),methyltransferase activity (GO:0008168)	Ventricular hypertrophy GSE4678,Bipolar Disorder GSE5389,Ewing's sarcoma GSE1822
388	DOCK1	0.145829	0.00709785	0.000176041	0.00492914	0.227109	0.0221793	no																					Focal adhesion Homo sapiens hsa04510,Regulation of actin cytoskeleton Homo sapiens hsa04810,Bacterial invasion of epithelial cells Homo sapiens hsa05100,Shigellosis Homo sapiens hsa05131	Hs Integrin-mediated cell adhesion WP185 21067,Hs Signaling of Hepatocyte Growth Factor Receptor WP313 21339,Hs Regulation of Actin Cytoskeleton WP51 20783	neuron projection guidance (GO:0097485),axon guidance (GO:0007411),positive regulation of GTPase activity (GO:0043547),positive regulation of GTP catabolic process (GO:0033126),hemostasis (GO:0007599),coagulation (GO:0050817),blood coagulation (GO:0007596),integrin-mediated signaling pathway (GO:0007229),small GTPase mediated signal transduction (GO:0007264),hematopoietic progenitor cell differen…	guanyl-nucleotide exchange factor activity (GO:0005085),nucleoside-triphosphatase regulator activity (GO:0060589),enzyme activator activity (GO:0008047),GTPase activator activity (GO:0005096),GTPase regulator activity (GO:0030695),SH3 domain binding (GO:0017124)	NASH GSE24807,Obesity GSE5109,Endometriosis GSE7305
389	DOCK10	0.000189782	0.111592	0.433281	0.0582255	0.289512	0.0143924	no																							positive regulation of GTPase activity (GO:0043547),positive regulation of GTP catabolic process (GO:0033126),positive regulation of Ras GTPase activity (GO:0032320),regulation of Ras GTPase activity (GO:0032318),positive regulation of Rho GTPase activity (GO:0032321),regulation of Rho GTPase activity (GO:0032319),small GTPase mediated signal transduction (GO:0007264)	Ras guanyl-nucleotide exchange factor activity (GO:0005088),guanyl-nucleotide exchange factor activity (GO:0005085),Rho guanyl-nucleotide exchange factor activity (GO:0005089),Rho GTPase binding (GO:0017048),small GTPase binding (GO:0031267),GTPase binding (GO:0051020),Ras GTPase binding (GO:0017016)	Cystic Fibrosis GSE3100,Cardiomyopathy GSE5406
390	DOCK11	0.0750399	0.111744	0.488381	0.0492914	0.000966651	0.0844745	no																							positive regulation of GTPase activity (GO:0043547),positive regulation of GTP catabolic process (GO:0033126),hemostasis (GO:0007599),coagulation (GO:0050817),blood coagulation (GO:0007596),positive regulation of Ras GTPase activity (GO:0032320),regulation of Ras GTPase activity (GO:0032318),positive regulation of Rho GTPase activity (GO:0032321),regulation of Rho GTPase activity (GO:0032319),sma…	Ras guanyl-nucleotide exchange factor activity (GO:0005088),guanyl-nucleotide exchange factor activity (GO:0005085),Rho guanyl-nucleotide exchange factor activity (GO:0005089),Rho GTPase binding (GO:0017048),small GTPase binding (GO:0031267),GTPase binding (GO:0051020),Ras GTPase binding (GO:0017016)
391	DOPEY1	0.0361345	0.000645259	0	0.000352082	0.0488696	0.364964	no																							Golgi to endosome transport (GO:0006895),endoplasmic reticulum organization (GO:0007029),Golgi vesicle transport (GO:0048193),endosomal transport (GO:0016197),post-Golgi vesicle-mediated transport (GO:0006892)		Influenza GSE3203
392	DOPEY2	0.00117665	0.191224	0.477027	0.025702	0.39826	0.0504806	no																							cognition (GO:0050890),Golgi to endosome transport (GO:0006895),endoplasmic reticulum organization (GO:0007029),Golgi vesicle transport (GO:0048193),endosomal transport (GO:0016197),post-Golgi vesicle-mediated transport (GO:0006892),multicellular organismal development (GO:0007275)		Sickle Cell Anemia GSE9877
393	DPP8	0.130456	0	0.483628	0.0107385	0.000107406	0.0382901	no																								dipeptidyl-peptidase activity (GO:0008239),aminopeptidase activity (GO:0004177),exopeptidase activity (GO:0008238),serine-type peptidase activity (GO:0008236),serine hydrolase activity (GO:0017171)	Alzheimer's Disease GSE1297,MS (Multiple Sclerosis) GSE10064,Hepatitis C infection GSE2067,Malignant mesothelioma of pleura GSE2549,Obesity GSE474,Viral cardiomyopathy GSE4172
394	DPPA2	0.172322	0.1913	0.0393891	0	0.353848	0.00612212	no																							regulation of chromatin organization (GO:1902275),regulation of histone methylation (GO:0031060),regulation of stem cell proliferation (GO:0072091),regulation of histone modification (GO:0031056),regulation of chromosome organization (GO:0033044),regulation of chromatin modification (GO:1903308),positive regulation of stem cell proliferation (GO:2000648),mesenchyme development (GO:0060485),stem c…	chromatin binding (GO:0003682)	Glaucoma GSE3554
395	DPYD	0.140629	0	0.486753	0.0297509	0	0.00408141	no																				Metablism of nucleotides	beta-Alanine metabolism Homo sapiens hsa00410,Pyrimidine metabolism Homo sapiens hsa00240,Pantothenate and CoA biosynthesis Homo sapiens hsa00770,Drug metabolism - other enzymes Homo sapiens hsa00983,Metabolic pathways Homo sapiens hsa01100		ribonucleoside monophosphate metabolic process (GO:0009161),nucleoside monophosphate metabolic process (GO:0009123),nucleobase catabolic process (GO:0046113),pyrimidine nucleobase catabolic process (GO:0006208),pyrimidine ribonucleotide metabolic process (GO:0009218),pyrimidine ribonucleoside monophosphate biosynthetic process (GO:0009174),pyrimidine ribonucleoside monophosphate metabolic process…	flavin adenine dinucleotide binding (GO:0050660),NADP binding (GO:0050661),protein homodimerization activity (GO:0042803),coenzyme binding (GO:0050662),oxidoreductase activity, acting on the CH-CH group of donors, NAD or NADP as acceptor (GO:0016628),cofactor binding (GO:0048037),oxidoreductase activity, acting on the CH-CH group of donors (GO:0016627),4 iron, 4 sulfur cluster binding (GO:0051539…	Huntington's Disease GSE1751,Obstructive sleep apnea GSE1873,Huntington's Disease GSE9857,Essential Thrombocytemia GSE2006
396	DPYSL2	0	0.147613	0.0468709	0.470293	0	0.00402771	no																					Axon guidance Homo sapiens hsa04360		neuron projection guidance (GO:0097485),axon guidance (GO:0007411),regulation of neuron differentiation (GO:0045664),response to amine (GO:0014075),response to amphetamine (GO:0001975),nervous system development (GO:0007399),nucleobase catabolic process (GO:0046113),positive regulation of secretion (GO:0051047),olfactory bulb development (GO:0021772),response to ammonium ion (GO:0060359),positive…	protein kinase binding (GO:0019901),kinase binding (GO:0019900),hydrolase activity, acting on carbon-nitrogen (but not peptide) bonds, in cyclic amides (GO:0016812),hydrolase activity, acting on carbon-nitrogen (but not peptide) bonds (GO:0016810)	Huntington's Disease GSE7958,Ewing's sarcoma GSE1822
397	DRC1	0.0930312	0.137326	0.00140833	0.038905	0.177703	0.000805542	no																							cilium or flagellum-dependent cell motility (GO:0001539),cellular protein complex assembly (GO:0043623),axonemal dynein complex assembly (GO:0070286)
398	DRD2	0.13448	7.59129e-05	0.000572133	0.0373207	0	0.0019333	no																				Signaling by GPCR	cAMP signaling pathway Homo sapiens hsa04024,Neuroactive ligand-receptor interaction Homo sapiens hsa04080,Rap1 signaling pathway Homo sapiens hsa04015,Gap junction Homo sapiens hsa04540,Cocaine addiction Homo sapiens hsa05030,Dopaminergic synapse Homo sapiens hsa04728,Alcoholism Homo sapiens hsa05034,Parkinson's disease Homo sapiens hsa05012		calcium ion transport (GO:0006816),synaptic transmission (GO:0007268),divalent metal ion transport (GO:0070838),regulation of ion transmembrane transport (GO:0034765),divalent inorganic cation transport (GO:0072511),regulation of transmembrane transport (GO:0034762),synapse organization (GO:0050808),regulation of system process (GO:0044057),cellular component morphogenesis (GO:0032989),regulation…	channel regulator activity (GO:0016247),protein homodimerization activity (GO:0042803),protein heterodimerization activity (GO:0046982),neurotransmitter receptor activity (GO:0030594),potassium channel regulator activity (GO:0015459),glutamate receptor binding (GO:0035254),dopamine binding (GO:0035240),catecholamine binding (GO:1901338),drug binding (GO:0008144),ionotropic glutamate receptor bind…	Familial combined hyperlipidaemia GSE1010
399	DSC1	0.142375	0.0985349	0	0.000880204	0.00134257	0.0138016	no																							homophilic cell adhesion via plasma membrane adhesion molecules (GO:0007156),cell-cell adhesion via plasma-membrane adhesion molecules (GO:0098742),cell-cell adhesion (GO:0098609)	calcium ion binding (GO:0005509)
400	DSC3	0.119107	7.59129e-05	0.486841	0.0244697	0	0.0243274	no																							homophilic cell adhesion via plasma membrane adhesion molecules (GO:0007156),cell-cell adhesion via plasma-membrane adhesion molecules (GO:0098742),cell-cell adhesion (GO:0098609),embryo development (GO:0009790),in utero embryonic development (GO:0001701),chordate embryonic development (GO:0043009),embryo development ending in birth or egg hatching (GO:0009792),regulation of protein stability (GO…	calcium ion binding (GO:0005509),gamma-catenin binding (GO:0045295)	Huntington's Disease GSE8762,Premature aging GSE10123
401	DSCAML1	0.253321	0.293213	0.0763577	0.469061	0.487675	0.0344235	no																							cellular component morphogenesis (GO:0032989),homophilic cell adhesion via plasma membrane adhesion molecules (GO:0007156),cell-cell adhesion via plasma-membrane adhesion molecules (GO:0098742),cell-cell adhesion (GO:0098609),cell projection morphogenesis (GO:0048858),cell part morphogenesis (GO:0032990),neuron projection morphogenesis (GO:0048812),axonogenesis (GO:0007409),neuron recognition (GO…	protein homodimerization activity (GO:0042803)	Preeclampsia GSE4707
402	DSG1	0.284066	0.272603	0.261905	0.0221811	0	0.270394	no																				Apoptosis	Staphylococcus aureus infection Homo sapiens hsa05150		cell junction assembly (GO:0034329),single organism cell adhesion (GO:0098602),homophilic cell adhesion via plasma membrane adhesion molecules (GO:0007156),cell-cell adhesion via plasma-membrane adhesion molecules (GO:0098742),cell-cell adhesion (GO:0098609),cellular component disassembly (GO:0022411),cell junction organization (GO:0034330),single organismal cell-cell adhesion (GO:0016337),cell-c…	calcium ion binding (GO:0005509),gamma-catenin binding (GO:0045295),toxic substance binding (GO:0015643)	Simian Acquired Immune Deficiency Syndrome GSE4785,Monoclonal gammopathy of undetermined significance (MGUS) GSE5900,Familial combined hyperlipidaemia GSE11393
403	DSG2	7.59129e-05	0	0.0375847	0.00374087	0.0845282	0.00230922	no																				Apoptosis	Arrhythmogenic right ventricular cardiomyopathy (ARVC) Homo sapiens hsa05412		regulation of membrane potential (GO:0042391),regulation of system process (GO:0044057),homophilic cell adhesion via plasma membrane adhesion molecules (GO:0007156),regulation of blood circulation (GO:1903522),cell-cell adhesion via plasma-membrane adhesion molecules (GO:0098742),cell-cell adhesion (GO:0098609),cellular component disassembly (GO:0022411),regulation of heart rate (GO:0002027),regu…	calcium ion binding (GO:0005509)
404	DSG4	0.266834	0.283117	0.0366165	0.00158437	0.354707	0.00837764	no																							single organism cell adhesion (GO:0098602),homophilic cell adhesion via plasma membrane adhesion molecules (GO:0007156),cell-cell adhesion via plasma-membrane adhesion molecules (GO:0098742),cell-cell adhesion (GO:0098609),single organismal cell-cell adhesion (GO:0016337),epithelium development (GO:0060429),epidermis development (GO:0008544),transmembrane receptor protein serine/threonine kinase …	calcium ion binding (GO:0005509)
405	DSN1	0.0828209	0.274007	0.012851	0.00149635	0.234574	0.0205145	no																				Cell Cycle, Mitotic			mitotic cell cycle (GO:0000278),cell division (GO:0051301),chromosome segregation (GO:0007059),mitotic nuclear division (GO:0007067),organelle fission (GO:0048285),nuclear division (GO:0000280)		Synovial sarcoma GSE6461
406	DST	0.0737114	0.0537083	0.480856	0.0357363	0	0.000214811	no																						Hs Alpha6-Beta4 Integrin Signaling Pathway WP244 21193	extracellular structure organization (GO:0043062),extracellular matrix organization (GO:0030198),cell junction assembly (GO:0034329),cellular component morphogenesis (GO:0032989),microtubule-based movement (GO:0007018),cell junction organization (GO:0034330),microtubule-based process (GO:0007017),integrin-mediated signaling pathway (GO:0007229),hemidesmosome assembly (GO:0031581),cell projection …	actin binding (GO:0003779),cell adhesion molecule binding (GO:0050839),calcium ion binding (GO:0005509),microtubule binding (GO:0008017),tubulin binding (GO:0015631),integrin binding (GO:0005178),protein C-terminus binding (GO:0008022),microtubule plus-end binding (GO:0051010),protein homodimerization activity (GO:0042803)	Cardiomyopathy GSE1869,Cardiomyopathy, Dilated GSE3586,Type 1 diabetes mellitus GSE11,Cancer of Colon GSE4107,Familial combined hyperlipidaemia GSE1010,Gastrointestinal stromal tumor GSE15966,Endometriosis GSE7305,Nicotine addiction GSE11208
407	DSTYK	0.257383	0.290443	0.0596338	0.465716	0.0983298	0.00397401	no																							positive regulation of kinase activity (GO:0033674),positive regulation of MAPK cascade (GO:0043410),cellular response to fibroblast growth factor stimulus (GO:0044344),peptidyl-tyrosine phosphorylation (GO:0018108),response to fibroblast growth factor (GO:0071774),peptidyl-tyrosine modification (GO:0018212),regulation of ERK1 and ERK2 cascade (GO:0070372),regulation of cellular response to growt…	ATP binding (GO:0005524),protein serine/threonine kinase activity (GO:0004674),protein tyrosine kinase activity (GO:0004713),protein serine/threonine/tyrosine kinase activity (GO:0004712)	Setleis syndrome GSE16524
408	DTNB	0.147081	0	0.0587096	0.488337	0.00177219	0.095054	no																								calcium ion binding (GO:0005509),zinc ion binding (GO:0008270)
409	DTX4	0.0167388	0.0391331	0.237391	0.0125869	0.48397	0.0240589	no																					Notch signaling pathway Homo sapiens hsa04330		positive regulation of type I interferon production (GO:0032481),positive regulation of cytokine production (GO:0001819),regulation of type I interferon production (GO:0032479),regulation of cytokine production (GO:0001817),Notch signaling pathway (GO:0007219)	zinc ion binding (GO:0008270),ligase activity (GO:0016874)	Influenza GSE3203,Schizophrenia GSE4036,Neurological pain disorder GSE15041,Adenoma GSE8514,Papillary Carcinoma of the Thyroid GSE3678,Obesity GSE474
410	DUOX1	0.140742	0.175928	0.0155356	0.261201	0.0874282	0.521562	no																							response to inorganic substance (GO:0010035),hydrogen peroxide metabolic process (GO:0042743),hydrogen peroxide catabolic process (GO:0042744),reactive oxygen species metabolic process (GO:0072593),response to organophosphorus (GO:0046683),hydrogen peroxide biosynthetic process (GO:0050665),response to purine-containing compound (GO:0014074),response to cAMP (GO:0051591),reactive oxygen species b…	calcium ion binding (GO:0005509),tetrapyrrole binding (GO:0046906),heme binding (GO:0020037),NADP binding (GO:0050661),coenzyme binding (GO:0050662),oxidoreductase activity, acting on NAD(P)H, oxygen as acceptor (GO:0050664),peroxidase activity (GO:0004601),oxidoreductase activity, acting on peroxide as acceptor (GO:0016684),cofactor binding (GO:0048037),antioxidant activity (GO:0016209),oxidored…	Huntington's Disease GSE8762,Eczema GSE6012
411	DUSP27	0.300919	0.229447	0.0165038	0.00321275	5.37028e-05	0.0624027	no																							protein dephosphorylation (GO:0006470),dephosphorylation (GO:0016311)	phosphoric ester hydrolase activity (GO:0042578),phosphoprotein phosphatase activity (GO:0004721),phosphatase activity (GO:0016791),protein tyrosine/serine/threonine phosphatase activity (GO:0008138)	Huntington's Disease GSE8762
412	DYNC1H1	0.00129052	0.214036	0.0968225	0.498328	0.491005	0.0141775	no																				Cell Cycle, Mitotic	Salmonella infection Homo sapiens hsa05132,Vasopressin-regulated water reabsorption Homo sapiens hsa04962,Phagosome Homo sapiens hsa04145		ATP catabolic process (GO:0006200),purine ribonucleoside monophosphate catabolic process (GO:0009169),ribonucleoside monophosphate catabolic process (GO:0009158),purine nucleoside monophosphate catabolic process (GO:0009128),nucleoside monophosphate catabolic process (GO:0009125),microtubule-based movement (GO:0007018),ribonucleoside monophosphate metabolic process (GO:0009161),ATP metabolic proc…	ATP binding (GO:0005524),motor activity (GO:0003774),ATPase activity (GO:0016887),microtubule motor activity (GO:0003777),dynein binding (GO:0045502)	Actinic keratosis GSE2503,Ewing's sarcoma GSE1822,Obesity GSE5109,LGLL - Large granular lymphocytic leukemia GSE10631,Dehydration GSE3110,Inclusion Body Myositides GSE3112
413	DYSF	0.26634	0.279132	0.000132031	0.0363524	0.00322217	0	no																							vesicle organization (GO:0016050),plasma membrane repair (GO:0001778),plasma membrane organization (GO:0007009),vesicle fusion (GO:0006906),single-organism membrane fusion (GO:0044801),organelle fusion (GO:0048284),membrane fusion (GO:0061025)	calcium ion binding (GO:0005509),phospholipid binding (GO:0005543),calcium-dependent phospholipid binding (GO:0005544)	Dehydration GSE3110
414	DZIP3	0.126812	0.114097	0.487501	0.0719127	5.37028e-05	0.0173997	no																							protein polyubiquitination (GO:0000209)	phosphatase binding (GO:0019902),zinc ion binding (GO:0008270),ubiquitin-protein transferase activity (GO:0004842),polyubiquitin binding (GO:0031593),ubiquitin binding (GO:0043130),ligase activity (GO:0016874),small conjugating protein binding (GO:0032182)	Familial combined hyperlipidaemia GSE11393
415	E2F8	0.143703	0	0.0353402	0.457046	0.0038129	0	no																							angiogenesis (GO:0001525),hepatocyte differentiation (GO:0070365),regulation of cytokinesis (GO:0032465),positive regulation of DNA-dependent DNA replication (GO:2000105),cell differentiation involved in embryonic placenta development (GO:0060706),mitotic cell cycle (GO:0000278),reproductive structure development (GO:0048608),regulation of DNA-dependent DNA replication (GO:0090329),sprouting angi…	core promoter binding (GO:0001047),protein homodimerization activity (GO:0042803),transcription corepressor activity (GO:0003714),RNA polymerase II core promoter proximal region sequence-specific DNA binding transcription factor activity involved in negative regulation of transcription (GO:0001078),RNA polymerase II core promoter proximal region sequence-specific DNA binding transcription factor …	Cystic Fibrosis GSE3100,Gastrointestinal stromal tumor GSE15966
416	EBF2	0.0994079	0.0379944	0.224936	0.0034328	0.000107406	0.0118683	no																							cell fate determination (GO:0001709),connective tissue development (GO:0061448),positive regulation of binding (GO:0051099),regulation of binding (GO:0051098),adipose tissue development (GO:0060612),regulation of chromatin binding (GO:0035561),fat cell differentiation (GO:0045444),brown fat cell differentiation (GO:0050873)	chromatin binding (GO:0003682)	MDS - Myelodysplastic syndrome GSE4619,Squamous cell carcinoma of lung GSE3268
417	ECD	0.000189782	0.14321	0.475794	0.0506998	0.00349068	0	no																							regulation of glycolytic process (GO:0006110),regulation of generation of precursor metabolites and energy (GO:0043467),regulation of carbohydrate catabolic process (GO:0043470),regulation of cellular carbohydrate catabolic process (GO:0043471),transcription from RNA polymerase II promoter (GO:0006366),regulation of cell cycle process (GO:0010564),regulation of cellular carbohydrate metabolic pro…	transcription coactivator activity (GO:0003713)	Cardiomyopathy, Dilated GSE3586,Obstructive sleep apnea GSE1873,Adenoma GSE4183,Ventilator-associated lung injury GSE2411,Nicotine addiction GSE11208,MDS - Myelodysplastic syndrome GSE2779
418	ECE1	0.0360586	0	0.00299269	0.0365285	0.000161108	0.00225552	no																						Hs SIDS Susceptibility Pathways WP706 29979	regulation of system process (GO:0044057),regulation of blood circulation (GO:1903522),sensory organ development (GO:0007423),regulation of vasoconstriction (GO:0019229),embryonic morphogenesis (GO:0048598),heart development (GO:0007507),protein processing (GO:0016485),protein maturation (GO:0051604),peptide catabolic process (GO:0043171),embryonic digit morphogenesis (GO:0042733),regulation of b…	metalloendopeptidase activity (GO:0004222),metallopeptidase activity (GO:0008237),endopeptidase activity (GO:0004175),protein homodimerization activity (GO:0042803),peptide hormone binding (GO:0017046),hormone binding (GO:0042562),peptide binding (GO:0042277),amide binding (GO:0033218)	Barrett Esophagus GSE1420,Papillary Carcinoma of the Thyroid GSE3678,Nephroblastoma GSE2712,Leukemia, Acute Megakaryocytic GSE2433
419	EDIL3	0.12723	0.121954	0.0399173	0.00272863	0.00649804	0.091617	no																							regulation of cell adhesion (GO:0030155),regulation of cell-substrate adhesion (GO:0010810),multicellular organismal development (GO:0007275),positive regulation of cell-substrate adhesion (GO:0010811),positive regulation of cell adhesion (GO:0045785)	cell adhesion molecule binding (GO:0050839),calcium ion binding (GO:0005509),integrin binding (GO:0005178)	Leukemia, Acute Megakaryocytic GSE2433
420	EEF2K	0.260153	0.287596	0.0597659	0.471701	0	0.000698137	no																				Signaling by Insulin receptor	Oxytocin signaling pathway Homo sapiens hsa04921,AMPK signaling pathway Homo sapiens hsa04152	Hs Translation Factors WP107 20907,Hs Translation Factors WP107 29787	protein autophosphorylation (GO:0046777),cellular response to organonitrogen compound (GO:0071417),cellular response to nitrogen compound (GO:1901699),cellular response to peptide hormone stimulus (GO:0071375),cellular response to peptide (GO:1901653),cellular response to insulin stimulus (GO:0032869),response to peptide (GO:1901652),response to peptide hormone (GO:0043434),insulin receptor signa…	ATP binding (GO:0005524),calmodulin binding (GO:0005516),calcium ion binding (GO:0005509),protein serine/threonine kinase activity (GO:0004674),calmodulin-dependent protein kinase activity (GO:0004683),translation factor activity, nucleic acid binding (GO:0008135)	Alzheimer's Disease GSE5281,Setleis syndrome GSE16524,Astrocytoma GSE4290
421	EFCAB13	0.0972823	0.0364002	0	0.000132031	0	0.00230922	no																								calcium ion binding (GO:0005509)
423	EGR1	0.102406	0.136377	8.80204e-05	0.038993	0.395843	0.0105795	no																					AGE-RAGE signaling pathway in diabetic complications Homo sapiens hsa04933,Prion diseases Homo sapiens hsa05020,HTLV-I infection Homo sapiens hsa05166	Hs Insulin Signaling WP481 28132,Hs Epigenetic Stress Regulation WP686 29069,Hs Ovarian Infertility Genes WP34 20749	single-organism behavior (GO:0044708),behavior (GO:0007610),regulation of synaptic plasticity (GO:0048167),learning or memory (GO:0007611),regulation of synaptic transmission (GO:0050804),cognition (GO:0050890),cellular response to organonitrogen compound (GO:0071417),cellular response to nitrogen compound (GO:1901699),regulation of neuron death (GO:1901214),regulation of neuronal synaptic plasti…	histone acetyltransferase binding (GO:0035035),double-stranded DNA binding (GO:0003690),core promoter binding (GO:0001047),RNA polymerase II core promoter sequence-specific DNA binding (GO:0000979),core promoter sequence-specific DNA binding (GO:0001046),transcription factor binding (GO:0008134),RNA polymerase II core promoter proximal region sequence-specific DNA binding transcription factor act…	Synovial sarcoma GSE6461,Cancer of Colon GSE4107,Nephrolithiasis GSE10162
424	EHD3	0.142109	0.000265695	0.263489	0.0060294	0.0958595	0.00596101	no																					Endocytosis Homo sapiens hsa04144		regulation of membrane potential (GO:0042391),hemostasis (GO:0007599),coagulation (GO:0050817),blood coagulation (GO:0007596),protein oligomerization (GO:0051259),protein homooligomerization (GO:0051260),endocytic recycling (GO:0032456),endosomal transport (GO:0016197),protein localization to plasma membrane (GO:0072659),plasma membrane organization (GO:0007009),single-organism cellular localizat…	ATP binding (GO:0005524),calcium ion binding (GO:0005509),GTPase activity (GO:0003924),guanyl ribonucleotide binding (GO:0032561),guanyl nucleotide binding (GO:0019001),GTP binding (GO:0005525)	Influenza GSE3203,Escherichia coli infection of the central nervous system GSE3253
425	EHHADH	0.112351	0.0746223	0.0360004	0.00532524	0.385586	0.0357124	no																					beta-Alanine metabolism Homo sapiens hsa00410,Tryptophan metabolism Homo sapiens hsa00380,Butanoate metabolism Homo sapiens hsa00650,Peroxisome Homo sapiens hsa04146,Valine, leucine and isoleucine degradation Homo sapiens hsa00280,Lysine degradation Homo sapiens hsa00310,Propanoate metabolism Homo sapiens hsa00640,Carbon metabolism Homo sapiens hsa01200,Fatty acid metabolism Homo sapiens hsa01212…	Hs Mitochondrial LC-Fatty Acid Beta-Oxidation WP368 21451	protein acetylation (GO:0006473),internal protein amino acid acetylation (GO:0006475),lipid modification (GO:0030258),protein acylation (GO:0043543),lipid catabolic process (GO:0016042),fatty acid catabolic process (GO:0009062),carboxylic acid catabolic process (GO:0046395),organic acid catabolic process (GO:0016054),cellular lipid catabolic process (GO:0044242),fatty acid beta-oxidation (GO:0006…	coenzyme binding (GO:0050662),3-hydroxyacyl-CoA dehydrogenase activity (GO:0003857),cofactor binding (GO:0048037),intramolecular oxidoreductase activity, transposing C=C bonds (GO:0016863),intramolecular oxidoreductase activity (GO:0016860),oxidoreductase activity, acting on CH-OH group of donors (GO:0016614),lyase activity (GO:0016829),carbon-oxygen lyase activity (GO:0016835),hydro-lyase activi…	Huntington's Disease GSE8762
426	EIF2AK3	0.0389812	0	0.038861	0.000924214	0.185919	0.0231996	no																				Diabetes pathways	Apoptosis Homo sapiens hsa04210,Protein processing in endoplasmic reticulum Homo sapiens hsa04141,Epstein-Barr virus infection Homo sapiens hsa05169,Measles Homo sapiens hsa05162,Hepatitis C Homo sapiens hsa05160,Alzheimer's disease Homo sapiens hsa05010,Herpes simplex infection Homo sapiens hsa05168,Influenza A Homo sapiens hsa05164,Non-alcoholic fatty liver disease (NAFLD) Homo sapiens hsa04932	Hs Translation Factors WP107 20907,Hs Translation Factors WP107 29787	regulation of system process (GO:0044057),protein autophosphorylation (GO:0046777),regulation of neurological system process (GO:0031644),positive regulation of kinase activity (GO:0033674),negative regulation of nervous system development (GO:0051961),secretion by cell (GO:0032940),insulin-like growth factor receptor signaling pathway (GO:0048009),positive regulation of protein kinase activity (…	ATP binding (GO:0005524),protein serine/threonine kinase activity (GO:0004674),phosphatase binding (GO:0019902),protein phosphatase binding (GO:0019903)	Cancer of prostate GSE1413
427	EIF2AK4	0.293479	0.239695	0.433457	0.0686119	0.281295	0.00671285	no																					Protein processing in endoplasmic reticulum Homo sapiens hsa04141,Epstein-Barr virus infection Homo sapiens hsa05169,Measles Homo sapiens hsa05162,Hepatitis C Homo sapiens hsa05160,Herpes simplex infection Homo sapiens hsa05168,Influenza A Homo sapiens hsa05164		cellular response to external stimulus (GO:0071496),response to starvation (GO:0042594),negative regulation of translation (GO:0017148),cellular response to starvation (GO:0009267),regulation of translation in response to stress (GO:0043555),cellular response to extracellular stimulus (GO:0031668),response to endoplasmic reticulum stress (GO:0034976),endoplasmic reticulum unfolded protein respons…	ATP binding (GO:0005524),protein serine/threonine kinase activity (GO:0004674),protein homodimerization activity (GO:0042803)	Cardiomyopathy, Dilated GSE3586,Neurological pain disorder GSE15041
428	EIF5B	0.185683	0.0014803	0.262741	0.00396092	0.0111702	0.221202	no																				Metabolism of proteins,Gene Expression	RNA transport Homo sapiens hsa03013	Hs Translation Factors WP107 20907,Hs Translation Factors WP107 29787	regulation of translation (GO:0006417),posttranscriptional regulation of gene expression (GO:0010608),regulation of translational initiation (GO:0006446),GTP catabolic process (GO:0006184),guanosine-containing compound catabolic process (GO:1901069),guanosine-containing compound metabolic process (GO:1901068),GTP metabolic process (GO:0046039),gene expression (GO:0010467),translational initiation…	translation initiation factor activity (GO:0003743),translation factor activity, nucleic acid binding (GO:0008135),GTPase activity (GO:0003924),guanyl ribonucleotide binding (GO:0032561),guanyl nucleotide binding (GO:0019001),GTP binding (GO:0005525)	Influenza GSE3203,Alzheimer's Disease GSE5281,Schizophrenia GSE4036,Ventricular hypertrophy GSE4678,Anaplasmosis GSE2600,Actinic keratosis GSE2503,Leukemia, Adult T Cell GSE10789,Multiple benign melanocytic nevi GSE3189,Polycystic Ovary Syndrome GSE5090,HIV - Human immunodeficiency virus infection GSE6740,CML - Chronic myeloid leukemia GSE11889,Dermatomyositis GSE5370,Infantile neuronal ceroid li…
430	ELMSAN1	0.117475	0.135732	0.0837954	0.480107	0.0785672	0.478009	no																								chromatin binding (GO:0003682)	Type 1 diabetes mellitus GSE11
432	ELOVL6	0.04179	0.000189782	4.40102e-05	0.000616143	5.37028e-05	0.00934429	no																					Biosynthesis of unsaturated fatty acids Homo sapiens hsa01040,Fatty acid elongation Homo sapiens hsa00062,Fatty acid metabolism Homo sapiens hsa01212		glycerolipid metabolic process (GO:0046486),glycerolipid biosynthetic process (GO:0045017),long-chain fatty acid metabolic process (GO:0001676),fatty acid elongation (GO:0030497),long-chain fatty acid biosynthetic process (GO:0042759),long-chain fatty-acyl-CoA biosynthetic process (GO:0035338),triglyceride metabolic process (GO:0006641),fatty-acyl-CoA biosynthetic process (GO:0046949),acylglycero…	transferase activity, transferring acyl groups (GO:0016746),transferase activity, transferring acyl groups other than amino-acyl groups (GO:0016747)	Acute Lung Injury GSE10474,Papillary Carcinoma of the Thyroid GSE3678,MELAS - Mitochondrial myopathy, encephalopathy, lactic acidosis and stroke-like episodes GSE1462,CML - Chronic myeloid leukemia GSE11889,Bipolar Disorder GSE7036
433	EMILIN2	0.0659683	0.133493	8.80204e-05	0.038993	0.278127	0.00703507	no																								extracellular matrix structural constituent (GO:0005201)	Thrombocytopenia GSE2527,Anaplasmosis GSE2600,Papillary Carcinoma of the Thyroid GSE3678,Acute Lung Injury GSE1871
435	EML5	0.11459	0.0379564	0	0.00294868	0	0.000161108	no																									Synovial sarcoma GSE6461
436	ENPP3	0.184089	0.303082	0.0330517	0.0034328	0.171527	0.00107406	no																					Purine metabolism Homo sapiens hsa00230,Nicotinate and nicotinamide metabolism Homo sapiens hsa00760,Starch and sucrose metabolism Homo sapiens hsa00500,Pantothenate and CoA biosynthesis Homo sapiens hsa00770,Metabolic pathways Homo sapiens hsa01100		inorganic anion transport (GO:0015698),anion transport (GO:0006820),endocytosis (GO:0006897),receptor-mediated endocytosis (GO:0006898),nucleic acid phosphodiester bond hydrolysis (GO:0090305)	phosphoric ester hydrolase activity (GO:0042578),nucleotide diphosphatase activity (GO:0004551),phosphoric diester hydrolase activity (GO:0008081),scavenger receptor activity (GO:0005044),polysaccharide binding (GO:0030247),pattern binding (GO:0001871),carbohydrate binding (GO:0030246),nucleoside-triphosphate diphosphatase activity (GO:0047429),cargo receptor activity (GO:0038024),exonuclease act…	Astrocytoma GSE4290
437	ENTPD4	0.0942838	0.127154	0.125825	0.0122788	0.00128887	0.0101498	no																					Purine metabolism Homo sapiens hsa00230,Pyrimidine metabolism Homo sapiens hsa00240,Lysosome Homo sapiens hsa04142		pyrimidine ribonucleotide metabolic process (GO:0009218),pyrimidine ribonucleoside metabolic process (GO:0046131),pyrimidine nucleotide metabolic process (GO:0006220),nucleoside diphosphate catabolic process (GO:0009134),pyrimidine-containing compound catabolic process (GO:0072529),pyrimidine nucleoside catabolic process (GO:0046135),pyrimidine nucleotide catabolic process (GO:0006244),pyrimidine…	nucleoside-diphosphatase activity (GO:0017110)	Tachycardia GSE7999,Barrett Esophagus GSE1420,Appendicitis GSE9579,Epilepsy GSE7486,Nicotine addiction GSE11208
438	EOMES	0.145715	0.00159417	0.0769739	0.466596	0.0376994	5.37028e-05	no																							regulation of neuron differentiation (GO:0045664),cellular component morphogenesis (GO:0032989),cell morphogenesis (GO:0000902),cell morphogenesis involved in differentiation (GO:0000904),neuron differentiation (GO:0030182),central nervous system neuron differentiation (GO:0021953),trophectodermal cell differentiation (GO:0001829),embryonic morphogenesis (GO:0048598),brain development (GO:0007420…	RNA polymerase II transcription factor binding transcription factor activity involved in negative regulation of transcription (GO:0001191),transcription factor binding (GO:0008134),transcription regulatory region sequence-specific DNA binding (GO:0000976),RNA polymerase II transcription factor binding transcription factor activity (GO:0001076),chromatin binding (GO:0003682),RNA polymerase II regu…
440	EP400	0.123738	0	0	0.00312472	0	0.00155738	no																							peptidyl-lysine modification (GO:0018205),chromatin modification (GO:0016568),covalent chromatin modification (GO:0016569),histone modification (GO:0016570),protein acetylation (GO:0006473),peptidyl-lysine acetylation (GO:0018394),internal protein amino acid acetylation (GO:0006475),histone acetylation (GO:0016573),internal peptidyl-lysine acetylation (GO:0018393),histone H4 acetylation (GO:00439…	ATP binding (GO:0005524),helicase activity (GO:0004386),chromatin binding (GO:0003682)	Huntington's Disease GSE7958,COPD - Chronic obstructive pulmonary disease GSE475,Ventricular hypertrophy GSE4678,Actinic keratosis GSE2503,Arrhythmogenic Right Ventricular Cardiomyopathy GSE4120,Down Syndrome GSE5390
441	EPB41L3	0.203257	0.290291	0.2601	0.00413696	0.229848	0.00923688	no																					Tight junction Homo sapiens hsa04530		cell junction assembly (GO:0034329),cellular component morphogenesis (GO:0032989),regulation of cell morphogenesis (GO:0022604),cell junction organization (GO:0034330),actin filament-based process (GO:0030029),cell-cell junction assembly (GO:0007043),cell projection morphogenesis (GO:0048858),cell part morphogenesis (GO:0032990),cell-cell junction organization (GO:0045216),neuron projection morph…	actin binding (GO:0003779),structural constituent of cytoskeleton (GO:0005200)	Premature aging GSE10123
442	EPB41L4B	0.144196	0	0.135375	0.0103424	0	0.13082	no																							actin filament-based process (GO:0030029),actin cytoskeleton organization (GO:0030036),actomyosin structure organization (GO:0031032)	structural constituent of cytoskeleton (GO:0005200)
443	EPB41L5	0.0412966	0.0368177	0	0.00211249	0	0.00365179	no																							cellular component morphogenesis (GO:0032989),regulation of cell morphogenesis (GO:0022604),cell-substrate adhesion (GO:0031589),regulation of cell morphogenesis involved in differentiation (GO:0010769),actin filament-based process (GO:0030029),actin filament-based movement (GO:0030048),cell morphogenesis (GO:0000902),regulation of epithelial cell migration (GO:0010632),cell morphogenesis involve…		Obesity GSE5109
444	EPC1	0.191376	0.108707	0.478831	0.0907931	5.37028e-05	0.00300736	no																							peptidyl-lysine modification (GO:0018205),chromatin modification (GO:0016568),covalent chromatin modification (GO:0016569),histone modification (GO:0016570),protein acetylation (GO:0006473),peptidyl-lysine acetylation (GO:0018394),internal protein amino acid acetylation (GO:0006475),histone acetylation (GO:0016573),internal peptidyl-lysine acetylation (GO:0018393),regulation of gene expression, e…	acetyl-CoA:L-lysine N6-acetyltransferase (GO:0090595),histone acetyltransferase activity (GO:0004402),acetyltransferase activity (GO:0016407),N-acetyltransferase activity (GO:0008080),N-acyltransferase activity (GO:0016410),transferase activity, transferring acyl groups (GO:0016746),transferase activity, transferring acyl groups other than amino-acyl groups (GO:0016747)	Lymphatic edema GSE4333,Down Syndrome GSE5390,Carcinoma, Hepatocellular GSE4612
445	EPG5	0.0112731	0.135429	0	0.226741	0.363192	0.0392568	no																							endocytic recycling (GO:0032456),vacuole organization (GO:0007033),endosomal transport (GO:0016197),autophagy (GO:0006914)		Anaplasmosis GSE2600,Preeclampsia GSE4707
446	EPHA2	0.00265695	0.139338	0.442215	0.0101223	0	0.0194404	no																					Rap1 signaling pathway Homo sapiens hsa04015,Axon guidance Homo sapiens hsa04360,PI3K-Akt signaling pathway Homo sapiens hsa04151,Ras signaling pathway Homo sapiens hsa04014		positive regulation of GTPase activity (GO:0043547),positive regulation of GTP catabolic process (GO:0033126),cellular component morphogenesis (GO:0032989),positive regulation of Ras GTPase activity (GO:0032320),regulation of Ras GTPase activity (GO:0032318),positive regulation of Rho GTPase activity (GO:0032321),regulation of Rho GTPase activity (GO:0032319),regulation of cell projection organiz…	ATP binding (GO:0005524),transmembrane receptor protein kinase activity (GO:0019199),transmembrane receptor protein tyrosine kinase activity (GO:0004714),protein tyrosine kinase activity (GO:0004713),ephrin receptor activity (GO:0005003)	Eczema GSE6012,Psoriasis vulgaris GSE6710
448	EPHA4	0.00732559	0.136264	0	0.0383769	0.365287	0.00102035	no																					Axon guidance Homo sapiens hsa04360		neuron projection guidance (GO:0097485),axon guidance (GO:0007411),regulation of neuron differentiation (GO:0045664),regulation of neuron projection development (GO:0010975),cellular component morphogenesis (GO:0032989),regulation of Ras GTPase activity (GO:0032318),regulation of cell morphogenesis (GO:0022604),regulation of Rho GTPase activity (GO:0032319),regulation of cell projection organizat…	ATP binding (GO:0005524),transmembrane receptor protein kinase activity (GO:0019199),transmembrane receptor protein tyrosine kinase activity (GO:0004714),protein tyrosine kinase activity (GO:0004713),ephrin receptor activity (GO:0005003),transmembrane-ephrin receptor activity (GO:0005005),ephrin receptor binding (GO:0046875)	Simian Acquired Immune Deficiency Syndrome GSE4785,Papillary Carcinoma of the Thyroid GSE3678,Diabetic Neuropathy GSE11343,Lung transplant rejection GSE3418
450	EPHB2	0.146056	0.0657785	0	0.000220051	0.0277644	0.22915	no																					Axon guidance Homo sapiens hsa04360	Hs NLR proteins WP288 28883,Hs Keap1-Nrf2 WP3 28165,Hs Keap1-Nrf2 WP3 29720	neuron projection guidance (GO:0097485),axon guidance (GO:0007411),regulation of neuron differentiation (GO:0045664),regulation of neuron projection development (GO:0010975),cellular component morphogenesis (GO:0032989),regulation of cell morphogenesis (GO:0022604),regulation of cell projection organization (GO:0031344),regulation of cell morphogenesis involved in differentiation (GO:0010769),sin…	ATP binding (GO:0005524),transmembrane receptor protein kinase activity (GO:0019199),transmembrane receptor protein tyrosine kinase activity (GO:0004714),protein tyrosine kinase activity (GO:0004713),axon guidance receptor activity (GO:0008046),ephrin receptor activity (GO:0005003),transmembrane-ephrin receptor activity (GO:0005005)	Synovial sarcoma GSE6461,Barrett Esophagus GSE1420,Serous carcinoma GSE10971,Psoriasis vulgaris GSE6710
451	EPHX1	0.0568208	0.127496	0.0273744	0.255655	0	0.000483325	no																					Bile secretion Homo sapiens hsa04976,Chemical carcinogenesis Homo sapiens hsa05204,Metabolism of xenobiotics by cytochrome P450 Homo sapiens hsa00980		response to toxic substance (GO:0009636)	hydrolase activity, acting on ether bonds (GO:0016801)	SCID - Severe combined immunodeficiency GSE3414,MS (Multiple Sclerosis) GSE10064,Nutritional deficiency, NEC GSE1776,Carcinoma, Hepatocellular GSE4612
452	EPX	0.242276	0.227207	0.148711	0.0145674	0.176253	0.00289995	no																					Asthma Homo sapiens hsa05310		response to inorganic substance (GO:0010035),hydrogen peroxide metabolic process (GO:0042743),leukocyte migration (GO:0050900),hydrogen peroxide catabolic process (GO:0042744),reactive oxygen species metabolic process (GO:0072593),positive regulation of cytokine production (GO:0001819),cellular response to hydrogen peroxide (GO:0070301),myeloid leukocyte migration (GO:0097529),cellular response t…	tetrapyrrole binding (GO:0046906),heme binding (GO:0020037),peroxidase activity (GO:0004601),oxidoreductase activity, acting on peroxide as acceptor (GO:0016684),antioxidant activity (GO:0016209)
455	ERMARD	0.145715	0	0	0.00158437	0.00171849	0.00177219	no																							multicellular organismal development (GO:0007275)
456	ERN1	0.0224702	0.046193	0	0.00202447	0.000161108	0.0095591	no																				Diabetes pathways	Apoptosis Homo sapiens hsa04210,Protein processing in endoplasmic reticulum Homo sapiens hsa04141,Alzheimer's disease Homo sapiens hsa05010,Non-alcoholic fatty liver disease (NAFLD) Homo sapiens hsa04932		protein autophosphorylation (GO:0046777),positive regulation of kinase activity (GO:0033674),positive regulation of protein kinase activity (GO:0045860),intrinsic apoptotic signaling pathway in response to endoplasmic reticulum stress (GO:0070059),intrinsic apoptotic signaling pathway (GO:0097193),apoptotic signaling pathway (GO:0097190),regulation of cellular response to stress (GO:0080135),resp…	ATP binding (GO:0005524),protein serine/threonine kinase activity (GO:0004674),magnesium ion binding (GO:0000287),ribonuclease activity (GO:0004540),endoribonuclease activity (GO:0004521),nuclease activity (GO:0004518),endonuclease activity (GO:0004519)
457	ESF1	0.0383739	7.59129e-05	0.481076	0.0812869	0.0445733	0	no																									Alzheimer's Disease GSE5281,SCID - Severe combined immunodeficiency GSE3414,COPD - Chronic obstructive pulmonary disease GSE475,Huntington's Disease GSE5786,Multiple benign melanocytic nevi GSE3189,HIV - Human immunodeficiency virus infection GSE6740
459	ESYT2	0.132316	0.141881	0	8.80204e-05	0.36099	0.00123516	no																							endocytosis (GO:0006897),lipid transport (GO:0006869)	calcium ion binding (GO:0005509),phospholipid binding (GO:0005543),phosphatidylinositol binding (GO:0035091),calcium-dependent phospholipid binding (GO:0005544),phosphatidylcholine binding (GO:0031210),alcohol binding (GO:0043178),quaternary ammonium group binding (GO:0050997)	Cardiac Hypertrophy GSE5500,In situ melanoma of skin GSE4587,Rhinovirus infection GSE11348
461	ETV3L	0.000113869	0.143323	0.0383329	0.00378488	0.0481177	0.493958	no																							transcription from RNA polymerase II promoter (GO:0006366)	sequence-specific DNA binding RNA polymerase II transcription factor activity (GO:0000981)
462	EVPL	0.032225	0.173423	0.0412376	0.47619	0	0.0207293	no																							epithelium development (GO:0060429),epidermis development (GO:0008544),keratinocyte differentiation (GO:0030216),epidermal cell differentiation (GO:0009913),peptide cross-linking (GO:0018149),epithelial cell differentiation (GO:0030855),keratinization (GO:0031424)	binding, bridging (GO:0060090),protein binding, bridging (GO:0030674)	Cardiomyopathy GSE5406
464	EXOC2	0.27879	0.157102	0	0.00479711	0.498255	0.0524139	no																				Diabetes pathways	Ras signaling pathway Homo sapiens hsa04014		secretion by cell (GO:0032940),exocytosis (GO:0006887),Golgi vesicle transport (GO:0048193),post-Golgi vesicle-mediated transport (GO:0006892),Golgi to plasma membrane transport (GO:0006893)	small GTPase binding (GO:0031267),GTPase binding (GO:0051020),Ras GTPase binding (GO:0017016),protein N-terminus binding (GO:0047485)	Huntington's Disease GSE5786
465	EXOC4	0	0.138883	0.0415016	0.00198046	0.00037592	0.00284625	no																				Diabetes pathways	Tight junction Homo sapiens hsa04530		vesicle docking involved in exocytosis (GO:0006904),membrane docking (GO:0022406),vesicle docking (GO:0048278)	PDZ domain binding (GO:0030165),protein N-terminus binding (GO:0047485)	Influenza GSE3203,Breast Cancer GSE2429,Infection by Yersinia enterocolitica GSE2973
466	F13A1	0	0.0376148	0.0385089	0.00787783	0.000537028	0.00365179	no																				Hemostasis	Complement and coagulation cascades Homo sapiens hsa04610		hemostasis (GO:0007599),coagulation (GO:0050817),blood coagulation (GO:0007596),platelet activation (GO:0030168),secretion by cell (GO:0032940),exocytosis (GO:0006887),platelet degranulation (GO:0002576),peptide cross-linking (GO:0018149)	protein-glutamine gamma-glutamyltransferase activity (GO:0003810),transferase activity, transferring amino-acyl groups (GO:0016755),transferase activity, transferring acyl groups (GO:0016746)	Cardiac Hypertrophy GSE5500,Hypercholesteremia GSE3889
467	F2R	0.106468	0.000113869	0.0518	0.48222	0.0018259	0.0938725	no																				Hemostasis,Signaling by GPCR	Calcium signaling pathway Homo sapiens hsa04020,cAMP signaling pathway Homo sapiens hsa04024,Neuroactive ligand-receptor interaction Homo sapiens hsa04080,Regulation of actin cytoskeleton Homo sapiens hsa04810,Rap1 signaling pathway Homo sapiens hsa04015,Platelet activation Homo sapiens hsa04611,Complement and coagulation cascades Homo sapiens hsa04610,PI3K-Akt signaling pathway Homo sapiens hsa0…		calcium ion transport (GO:0006816),divalent metal ion transport (GO:0070838),divalent inorganic cation transport (GO:0072511),synapse organization (GO:0050808),regulation of system process (GO:0044057),hemostasis (GO:0007599),coagulation (GO:0050817),blood coagulation (GO:0007596),regulation of small GTPase mediated signal transduction (GO:0051056),regulation of blood circulation (GO:1903522),pla…	G-protein alpha-subunit binding (GO:0001965),G-protein beta-subunit binding (GO:0031681),G-protein coupled peptide receptor activity (GO:0008528),peptide receptor activity (GO:0001653)	Synovial sarcoma GSE6461,Dehydration GSE3110,Carcinoma, Hepatocellular GSE4612
468	F5	0.254118	0.279094	0.26789	0.017076	0	0.0019333	no																				Hemostasis	Complement and coagulation cascades Homo sapiens hsa04610	Hs Blood Clotting Cascade WP272 21251,Hs Blood Clotting Cascade WP272 30179,Hs Complement and Coagulation Cascades KEGG WP558 22582	hemostasis (GO:0007599),coagulation (GO:0050817),blood coagulation (GO:0007596),platelet activation (GO:0030168),secretion by cell (GO:0032940),exocytosis (GO:0006887),circulatory system process (GO:0003013),platelet degranulation (GO:0002576),blood circulation (GO:0008015)	copper ion binding (GO:0005507)	Bipolar Disorder GSE5389,Breast Cancer GSE2429,Dehydration GSE3125
469	F8	0.298186	0.245578	0.269254	0.00374087	0.074271	0.00445733	no																				Hemostasis	Complement and coagulation cascades Homo sapiens hsa04610	Hs Blood Clotting Cascade WP272 21251,Hs Blood Clotting Cascade WP272 30179,Hs Complement and Coagulation Cascades KEGG WP558 22582	hemostasis (GO:0007599),coagulation (GO:0050817),blood coagulation (GO:0007596),platelet activation (GO:0030168),inflammatory response (GO:0006954),secretion by cell (GO:0032940),exocytosis (GO:0006887),platelet degranulation (GO:0002576),acute-phase response (GO:0006953),acute inflammatory response (GO:0002526),blood coagulation, intrinsic pathway (GO:0007597),protein activation cascade (GO:0072…	endopeptidase activity (GO:0004175),copper ion binding (GO:0005507),serine-type endopeptidase activity (GO:0004252),serine-type peptidase activity (GO:0008236),serine hydrolase activity (GO:0017171)	Glaucoma GSE3554
470	FAF1	0	0.0393229	0.481956	0.0623625	0.136405	0.000912948	no																						Hs FAS pathway and Stress induction of HSP regulation WP314 21341,Hs TNF-alpha-NF-kB Signaling Pathway WP231 28972	regulation of peptide transport (GO:0090087),regulation of cell adhesion (GO:0030155),negative regulation of I-kappaB kinase/NF-kappaB signaling (GO:0043124),regulation of extrinsic apoptotic signaling pathway via death domain receptors (GO:1902041),regulation of intracellular transport (GO:0032386),regulation of establishment of protein localization (GO:0070201),negative regulation of transport …	protein kinase binding (GO:0019901),kinase binding (GO:0019900),transcription factor binding (GO:0008134),ubiquitin binding (GO:0043130),small conjugating protein binding (GO:0032182),protein kinase regulator activity (GO:0019887),ubiquitin protein ligase binding (GO:0031625),small conjugating protein ligase binding (GO:0044389),kinase regulator activity (GO:0019207),NF-kappaB binding (GO:0051059…	Bipolar Disorder GSE12649,Huntington's Disease GSE3621,Huntington's Disease GSE9857,HIV - Human immunodeficiency virus infection GSE2504
471	FAM120A	3.79564e-05	0.0364382	0	0.000484112	0.211321	0.00166479	no																									Influenza GSE3203,Lung transplant rejection GSE2018,Osteoarthritis GSE16464,CML - Chronic myeloid leukemia GSE11889,Down Syndrome GSE5390
472	FAM120C	0	0.0965611	0.265866	0.000924214	0	0.00472585	no																									Influenza GSE3203
473	FAM124A	0.25947	0.285698	0.06025	0.473022	0	0.00424252	no																									Hypercholesteremia GSE3889
474	FAM135A	0.285698	0.272375	0	0.00418097	0.253961	0.0105795	no																									Cardiomyopathy GSE1869,Huntington's Disease GSE7958,Hypoxia GSE4483
475	FAM13A	0.151674	0.10624	0	0.00299269	0	0.000483325	no																				Signaling by Rho GTPases			positive regulation of GTPase activity (GO:0043547),positive regulation of GTP catabolic process (GO:0033126),regulation of small GTPase mediated signal transduction (GO:0051056),small GTPase mediated signal transduction (GO:0007264)	nucleoside-triphosphatase regulator activity (GO:0060589),enzyme activator activity (GO:0008047),GTPase activator activity (GO:0005096),GTPase regulator activity (GO:0030695)	Cardiomyopathy, Dilated GSE3586,Cancer of Colon GSE4107,Lung transplant rejection GSE2018,Bipolar Disorder GSE12649
476	FAM171A1	0.237835	0.29124	0.0810228	0.462019	0.480801	0.0756136	no																									SCID - Severe combined immunodeficiency GSE3414,Neurological pain disorder GSE15041,Cardiac Hypertrophy GSE5500,Ewing's sarcoma GSE1822,Leukemia, Adult T Cell GSE10789,Parkinson's Disease GSE7621
477	FAM172A	0.137288	0	0.482748	0.0636828	0	0.00402771	no																									Cardiomyopathy, Dilated GSE3586,Huntington's Disease GSE7958,Cardiac Hypertrophy GSE5500,Epilepsy GSE7486
478	FAM208B	0.000189782	0.124687	0.260496	0.0182642	0.0700822	0.0225015	no																									Down Syndrome GSE5390
479	FAM214A	7.59129e-05	0.159227	0.435261	0.0392131	0	0.000912948	no																									Obesity GSE5109,Rhinovirus infection GSE11348,Viral cardiomyopathy GSE4172
480	FAM217B	0.000227739	0.0912852	0.0276384	0.235191	0	0.00526288	no
481	FARP2	0	0.0392849	0.261949	0.00796585	0.207508	0.0333494	no																					Rap1 signaling pathway Homo sapiens hsa04015,Adherens junction Homo sapiens hsa04520		neuron projection guidance (GO:0097485),axon guidance (GO:0007411),positive regulation of GTPase activity (GO:0043547),positive regulation of GTP catabolic process (GO:0033126),positive regulation of Ras GTPase activity (GO:0032320),regulation of Ras GTPase activity (GO:0032318),positive regulation of Rho GTPase activity (GO:0032321),regulation of Rho GTPase activity (GO:0032319),actin filament-b…	Ras guanyl-nucleotide exchange factor activity (GO:0005088),guanyl-nucleotide exchange factor activity (GO:0005085),Rho guanyl-nucleotide exchange factor activity (GO:0005089),Rac guanyl-nucleotide exchange factor activity (GO:0030676)	Barrett Esophagus GSE1420,Malignant tumor of pancreas GSE14245
482	FARS2	0.14078	0.101268	0.0549688	0.467697	0.0809301	0.485527	no																				Gene Expression	Aminoacyl-tRNA biosynthesis Homo sapiens hsa00970		tRNA aminoacylation for protein translation (GO:0006418),tRNA aminoacylation (GO:0043039),amino acid activation (GO:0043038),cellular amino acid metabolic process (GO:0006520),tRNA metabolic process (GO:0006399),tRNA processing (GO:0008033),ncRNA metabolic process (GO:0034660),gene expression (GO:0010467),ncRNA processing (GO:0034470)	ATP binding (GO:0005524),magnesium ion binding (GO:0000287),aminoacyl-tRNA ligase activity (GO:0004812),ligase activity, forming carbon-oxygen bonds (GO:0016875),ligase activity, forming aminoacyl-tRNA and related compounds (GO:0016876),ligase activity (GO:0016874),tRNA binding (GO:0000049)	Adenoma GSE8514,Bipolar Disorder GSE5388,NASH GSE24807
485	FBLN1	0.130304	0.127572	0.0799666	0.473154	0.000966651	0.00537028	no																							extracellular structure organization (GO:0043062),extracellular matrix organization (GO:0030198),positive regulation of peptidase activity (GO:0010952),positive regulation of proteolysis (GO:0045862),positive regulation of protein maturation (GO:1903319),positive regulation of protein processing (GO:0010954),regulation of peptidase activity (GO:0052547),embryo implantation (GO:0007566)	calcium ion binding (GO:0005509),extracellular matrix structural constituent (GO:0005201),enzyme activator activity (GO:0008047),peptidase activator activity (GO:0016504),peptidase regulator activity (GO:0061134)	Simian Acquired Immune Deficiency Syndrome GSE4785,Cancer of Colon GSE4107
487	FBN2	0.295111	0.235747	0	0.00426899	0	0.0132646	no																							extracellular structure organization (GO:0043062),extracellular matrix organization (GO:0030198),cellular component disassembly (GO:0022411),extracellular matrix disassembly (GO:0022617),embryonic morphogenesis (GO:0048598),positive regulation of osteoblast differentiation (GO:0045669),maintenance of location (GO:0051235),limb morphogenesis (GO:0035108),appendage morphogenesis (GO:0035107),negati…	calcium ion binding (GO:0005509),extracellular matrix structural constituent (GO:0005201)	Anaplasmosis GSE2600,Adenocarcinoma of lung GSE1037,NASH GSE24807,Psoriasis vulgaris GSE13355,Uterine leiomyoma GSE2724
488	FBN3	0.130874	0.143589	0.269078	0.0483672	0.489984	0.0109017	no																								calcium ion binding (GO:0005509),extracellular matrix structural constituent (GO:0005201)
489	FBXL17	0.0761785	0.134707	0	0.0012763	0.0736266	0.499221	no																									Escherichia coli infection of the central nervous system GSE3253
490	FBXO30	0.127344	0.130874	0	0.00145234	0.0833468	0.00972021	no																								zinc ion binding (GO:0008270),ubiquitin-protein transferase activity (GO:0004842)
491	FBXO39	7.59129e-05	0.133151	0.232154	0.0330957	5.37028e-05	0.00418882	no
492	FBXO40	0.100698	0.0429287	0.0361764	0.00272863	0.00349068	0	no																							muscle cell differentiation (GO:0042692)	zinc ion binding (GO:0008270),ubiquitin-protein transferase activity (GO:0004842)	Familial combined hyperlipidaemia GSE1010
493	FBXW10	0.13243	0	0.0372766	0.00858199	0	0.00284625	no																				Metabolism of proteins					Adenoma GSE8514
494	FBXW8	0.298413	0.245047	0	0.000132031	0.00354439	0	no																					Ubiquitin mediated proteolysis Homo sapiens hsa04120		regulation of neuron differentiation (GO:0045664),regulation of neuron projection development (GO:0010975),regulation of cell morphogenesis (GO:0022604),regulation of cell projection organization (GO:0031344),regulation of cell morphogenesis involved in differentiation (GO:0010769),positive regulation of nervous system development (GO:0051962),regulation of dendrite morphogenesis (GO:0048814),pos…	ubiquitin-protein transferase activity (GO:0004842)
496	FCRL5	0.279018	0.267137	0.0884605	0.481472	0.00617582	0.00300736	no																							regulation of metal ion transport (GO:0010959),regulation of ion homeostasis (GO:2000021),regulation of calcium ion transport into cytosol (GO:0010522),regulation of release of sequestered calcium ion into cytosol (GO:0051279),regulation of intracellular transport (GO:0032386),negative regulation of ion transport (GO:0043271),regulation of calcium ion transport (GO:0051924),negative regulation of…
497	FER1L6	0	0.115615	0.478655	0.0338879	0	0.00128887	no
498	FGA	0.103166	0.135125	0.0121468	0.217366	0.167929	0.0368401	no																				Integrin cell surface interactions,Hemostasis	Platelet activation Homo sapiens hsa04611,Complement and coagulation cascades Homo sapiens hsa04610		extracellular structure organization (GO:0043062),extracellular matrix organization (GO:0030198),regulation of system process (GO:0044057),hemostasis (GO:0007599),coagulation (GO:0050817),blood coagulation (GO:0007596),single organism cell adhesion (GO:0098602),regulation of blood circulation (GO:1903522),regulation of cell morphogenesis (GO:0022604),single organismal cell-cell adhesion (GO:00163…	cell adhesion molecule binding (GO:0050839),binding, bridging (GO:0060090),protein binding, bridging (GO:0030674)	Adenoma GSE8514
499	FGB	0.142261	0.0176877	0.0403134	0.000352082	0.067397	0.494549	no																				Integrin cell surface interactions,Hemostasis	Platelet activation Homo sapiens hsa04611,Complement and coagulation cascades Homo sapiens hsa04610		extracellular structure organization (GO:0043062),extracellular matrix organization (GO:0030198),regulation of system process (GO:0044057),hemostasis (GO:0007599),coagulation (GO:0050817),blood coagulation (GO:0007596),single organism cell adhesion (GO:0098602),regulation of blood circulation (GO:1903522),regulation of cell morphogenesis (GO:0022604),single organismal cell-cell adhesion (GO:00163…	cell adhesion molecule binding (GO:0050839),binding, bridging (GO:0060090),chaperone binding (GO:0051087),protein binding, bridging (GO:0030674)	Sickle Cell Anemia GSE9877,JRA - Juvenile rheumatoid arthritis GSE7753,Familial combined hyperlipidaemia GSE11393
500	FGD5	0.000189782	0.146815	0.0322155	0.474782	0.0846893	0.0271199	no																							positive regulation of GTPase activity (GO:0043547),positive regulation of GTP catabolic process (GO:0033126),positive regulation of Ras GTPase activity (GO:0032320),regulation of Ras GTPase activity (GO:0032318),positive regulation of Rho GTPase activity (GO:0032321),regulation of cell morphogenesis (GO:0022604),regulation of Rho GTPase activity (GO:0032319),actin filament-based process (GO:0030…	Ras guanyl-nucleotide exchange factor activity (GO:0005088),guanyl-nucleotide exchange factor activity (GO:0005085),Rho guanyl-nucleotide exchange factor activity (GO:0005089),small GTPase binding (GO:0031267),GTPase binding (GO:0051020)	Nephrolithiasis GSE10162
501	FGF23	0.26615	0.28437	0.0651791	0.464088	0.164116	0.0124591	no																				Signaling by FGFR	Regulation of actin cytoskeleton Homo sapiens hsa04810,Rap1 signaling pathway Homo sapiens hsa04015,PI3K-Akt signaling pathway Homo sapiens hsa04151,Pathways in cancer Homo sapiens hsa05200,MAPK signaling pathway Homo sapiens hsa04010,Ras signaling pathway Homo sapiens hsa04014,Melanoma Homo sapiens hsa05218	Hs Regulation of Actin Cytoskeleton WP51 20783,Hs Osteoblast WP322 21357	cellular response to organonitrogen compound (GO:0071417),regulation of hormone secretion (GO:0046883),cellular response to nitrogen compound (GO:1901699),positive regulation of MAPK cascade (GO:0043410),inositol lipid-mediated signaling (GO:0048017),phosphatidylinositol-mediated signaling (GO:0048015),negative regulation of secretion by cell (GO:1903531),neurotrophin signaling pathway (GO:003817…	fibroblast growth factor receptor binding (GO:0005104),growth factor receptor binding (GO:0070851),growth factor activity (GO:0008083)
504	FHL5	0.104152	0.13429	0.0643429	0.46708	0.0193867	0.00316847	no																								zinc ion binding (GO:0008270),transcription coactivator activity (GO:0003713)
505	FIG4	7.59129e-05	0.0941319	0.471525	0.0664994	0.000107406	0.00531658	no																							regulation of neuron differentiation (GO:0045664),regulation of system process (GO:0044057),regulation of neuron projection development (GO:0010975),regulation of cell projection organization (GO:0031344),behavior (GO:0007610),positive regulation of nervous system development (GO:0051962),positive regulation of neurogenesis (GO:0050769),regulation of neurological system process (GO:0031644),locom…	phosphatidylinositol bisphosphate phosphatase activity (GO:0034593),phosphatidylinositol phosphate 5-phosphatase activity (GO:0034595),phosphatidylinositol phosphate phosphatase activity (GO:0052866),phosphoric ester hydrolase activity (GO:0042578),phosphatidylinositol-3-phosphatase activity (GO:0004438),phosphatidylinositol monophosphate phosphatase activity (GO:0052744),phosphatase activity (GO…	SCID - Severe combined immunodeficiency GSE3414,Asthma, allergic GSE3184,Huntington's Disease GSE3583,Obesity GSE474
506	FMN1	0.152357	0.0461171	0	0.00162838	0.000805542	0.0298051	no																						Hs Folic Acid Network WP176 21049,Hs Folic Acid Network WP176 30153,Hs selenium WP15 28780,Hs selenium WP15 29615	regulation of cytoskeleton organization (GO:0051493),regulation of anatomical structure size (GO:0090066),regulation of actin filament-based process (GO:0032970),regulation of protein complex assembly (GO:0043254),regulation of actin filament length (GO:0030832),positive regulation of organelle organization (GO:0010638),regulation of actin polymerization or depolymerization (GO:0008064),actin fil…	actin binding (GO:0003779)
507	FMNL2	0.0971305	0	0.262169	0.0279465	0.000483325	0.0331883	no																							regulation of cell morphogenesis (GO:0022604),actin filament-based process (GO:0030029),actin cytoskeleton organization (GO:0030036),cortical cytoskeleton organization (GO:0030865),cortical actin cytoskeleton organization (GO:0030866)	actin binding (GO:0003779),Rho GTPase binding (GO:0017048),small GTPase binding (GO:0031267),GTPase binding (GO:0051020),Ras GTPase binding (GO:0017016)	Escherichia coli infection of the central nervous system GSE3253,Setleis syndrome GSE16524,Acute Lung Injury GSE1871
508	FMNL3	0.00641464	0	0	0.0270223	0.0741636	0.00316847	no																							regulation of cell morphogenesis (GO:0022604),actin filament-based process (GO:0030029),actin cytoskeleton organization (GO:0030036),regulation of cell shape (GO:0008360)	actin binding (GO:0003779),Rho GTPase binding (GO:0017048),small GTPase binding (GO:0031267),GTPase binding (GO:0051020),Ras GTPase binding (GO:0017016),GTPase activating protein binding (GO:0032794)	Adenoma GSE8514,Cardiac Hypertrophy GSE5500
509	FMO2	0.128217	0.122637	0	8.80204e-05	0.00880726	0.093604	no																				Biological oxidations	Drug metabolism - cytochrome P450 Homo sapiens hsa00982		drug metabolic process (GO:0017144),toxin metabolic process (GO:0009404),xenobiotic metabolic process (GO:0006805),secondary metabolic process (GO:0019748),NADP metabolic process (GO:0006739),pyridine-containing compound metabolic process (GO:0072524),pyridine nucleotide metabolic process (GO:0019362),nicotinamide nucleotide metabolic process (GO:0046496),oxidoreduction coenzyme metabolic process…	oxidoreductase activity, acting on paired donors, with incorporation or reduction of molecular oxygen (GO:0016705),monooxygenase activity (GO:0004497),oxidoreductase activity, acting on paired donors, with incorporation or reduction of molecular oxygen, NAD(P)H as one donor, and incorporation of one atom of oxygen (GO:0016709),flavin adenine dinucleotide binding (GO:0050660),NADP binding (GO:0050…	Leukemia, Acute Megakaryocytic GSE2433
510	FN1	0.259166	0.285205	0.00620544	0.0320394	0.106009	0.49804	no																					Focal adhesion Homo sapiens hsa04510,ECM-receptor interaction Homo sapiens hsa04512,Regulation of actin cytoskeleton Homo sapiens hsa04810,PI3K-Akt signaling pathway Homo sapiens hsa04151,Amoebiasis Homo sapiens hsa05146,Small cell lung cancer Homo sapiens hsa05222,Proteoglycans in cancer Homo sapiens hsa05205,Bacterial invasion of epithelial cells Homo sapiens hsa05100,Pathways in cancer Homo sa…	Hs Regulation of Actin Cytoskeleton WP51 20783,Hs Inflammatory Response Pathway WP453 21632,Hs Senescence and Autophagy WP615 28686,Hs Senescence and Autophagy WP615 29531,Hs Senescence and Autophagy WP615 29697	extracellular structure organization (GO:0043062),extracellular matrix organization (GO:0030198),regulation of neuron differentiation (GO:0045664),regulation of neuron projection development (GO:0010975),cell junction assembly (GO:0034329),cellular component morphogenesis (GO:0032989),hemostasis (GO:0007599),coagulation (GO:0050817),blood coagulation (GO:0007596),single organism cell adhesion (GO…	cell adhesion molecule binding (GO:0050839),enzyme activator activity (GO:0008047),integrin binding (GO:0005178),glycosaminoglycan binding (GO:0005539),collagen binding (GO:0005518),heparin binding (GO:0008201),sulfur compound binding (GO:1901681),peptidase activator activity (GO:0016504),peptidase regulator activity (GO:0061134),protease binding (GO:0002020)	Tachycardia GSE7999,Papillary Carcinoma of the Thyroid GSE3678,Asthma, allergic GSE3184,Leber congenital amaurosis GSE3249,Huntington's Disease GSE3583,Uterine leiomyoma GSE2724
511	FNDC3A	0.155925	0.126661	0.200158	0.0390811	0	0.0167016	no																							single organism cell adhesion (GO:0098602),single organismal cell-cell adhesion (GO:0016337),cellular process involved in reproduction in multicellular organism (GO:0022412),spermatid development (GO:0007286),fertilization (GO:0009566),germ cell development (GO:0007281),Sertoli cell development (GO:0060009),epithelial cell development (GO:0002064)		Huntington's Disease GSE3583
512	FNDC3B	0.0963334	0.0375769	0	0.0390371	0.000268514	0.0131035	no																							cellular component morphogenesis (GO:0032989),single organism cell adhesion (GO:0098602),cell-substrate adhesion (GO:0031589),cell morphogenesis (GO:0000902),cell morphogenesis involved in differentiation (GO:0000904),substrate adhesion-dependent cell spreading (GO:0034446),regulation of osteoblast differentiation (GO:0045667),epithelial cell differentiation (GO:0030855),regulation of fibroblast …		Polycystic Ovary Syndrome GSE5090,Malignant tumor of pancreas GSE14245
513	FNIP2	0.101647	0	0	0.00114427	0.0927985	0.00912948	no																							intrinsic apoptotic signaling pathway (GO:0097193),apoptotic signaling pathway (GO:0097190),intrinsic apoptotic signaling pathway in response to DNA damage (GO:0008630),regulation of peptidyl-serine phosphorylation (GO:0033135),positive regulation of peptidyl-serine phosphorylation (GO:0033138)		Alzheimer's Disease GSE5281,Whipple's Disease GSE16180,Adenoma GSE8514,Infantile neuronal ceroid lipofuscinosis GSE6678
516	FOXP2	0.149131	7.59129e-05	0.0140393	0.315465	0.397562	0.0353364	no																							single-organism behavior (GO:0044708),behavior (GO:0007610),learning or memory (GO:0007611),learning (GO:0007612),cognition (GO:0050890),post-embryonic development (GO:0009791),sensory organ development (GO:0007423),eye development (GO:0001654),regulation of stem cell proliferation (GO:0072091),growth (GO:0040007),positive regulation of stem cell proliferation (GO:2000648),auditory behavior (GO:0…	protein homodimerization activity (GO:0042803),protein heterodimerization activity (GO:0046982),RNA polymerase II core promoter proximal region sequence-specific DNA binding transcription factor activity involved in negative regulation of transcription (GO:0001078),RNA polymerase II core promoter proximal region sequence-specific DNA binding transcription factor activity (GO:0000982),transcriptio…
517	FPGT-TNNI3K	0.00622485	3.79564e-05	0.492474	0.0716046	0.460233	0.0110628	no																								ATP binding (GO:0005524)
518	FRAS1	0.274159	0.280346	0.503125	0.0686119	0	0.0146609	no																							skin development (GO:0043588),organ morphogenesis (GO:0009887),embryonic morphogenesis (GO:0048598),palate development (GO:0060021),tissue morphogenesis (GO:0048729),limb morphogenesis (GO:0035108),appendage morphogenesis (GO:0035107),morphogenesis of an epithelium (GO:0002009),kidney morphogenesis (GO:0060993),embryonic appendage morphogenesis (GO:0035113),embryonic limb morphogenesis (GO:003032…		Cardiomyopathy, Dilated GSE3586,Ankylosing Spondylitides GSE11886,Polycystic Ovary Syndrome GSE6798,Serous carcinoma GSE10971,Nicotine addiction GSE11208
519	FRK	0.122258	0.146436	0.463428	0.0703723	0.00349068	0	no																							peptidyl-tyrosine phosphorylation (GO:0018108),peptidyl-tyrosine modification (GO:0018212)	ATP binding (GO:0005524),protein tyrosine kinase activity (GO:0004713),non-membrane spanning protein tyrosine kinase activity (GO:0004715)	Simian Acquired Immune Deficiency Syndrome GSE4785,Bipolar Disorder GSE5388,MDS - Myelodysplastic syndrome GSE4619,Septic Shock GSE9692
520	FRMD6	0.280384	0.268845	0.261641	0.0275064	0.00306106	0	no																					Hippo signaling pathway Homo sapiens hsa04390		actin filament-based process (GO:0030029),actin filament-based movement (GO:0030048),actin-mediated cell contraction (GO:0070252),regulation of actin filament-based process (GO:0032970)		Septic Shock GSE9692,Huntington's Disease GSE5786
521	FRMD7	0.113376	0.142147	0.0848957	0.465892	0	0.0100424	no																							regulation of neuron differentiation (GO:0045664),regulation of neuron projection development (GO:0010975),regulation of cell projection organization (GO:0031344)		Gastrointestinal stromal tumor GSE15966
522	FRMPD1	0.089691	0.132847	0.000352082	0.000176041	0.409377	0.0156812	no																									Escherichia coli infection of the central nervous system GSE3253,Papillary Carcinoma of the Thyroid GSE3467,Premature aging GSE10123
523	FRMPD4	0.266416	0.28919	0.0546607	0.492474	0.00354439	0	no																							regulation of synapse organization (GO:0050807),regulation of synapse structural plasticity (GO:0051823)	phospholipid binding (GO:0005543),phosphatidylinositol phosphate binding (GO:1901981),phosphatidylinositol binding (GO:0035091),phosphatidylinositol bisphosphate binding (GO:1902936),phosphatidylinositol-4,5-bisphosphate binding (GO:0005546)	Meningococcal infection GSE4646,Papillary Carcinoma of the Thyroid GSE3467,Asthma GSE4302
524	FRY	7.59129e-05	0.122296	0.496215	0.0855118	0.481607	0.00902207	no																									Alzheimer's Disease GSE1297,Type 1 diabetes mellitus GSE11,Obesity GSE5109
525	FSCB	0.105177	0	0	0.0034328	0.0479029	0.357661	no																								calcium ion binding (GO:0005509)	Whipple's Disease GSE16180
526	FSHR	0.193426	0.30126	0.33835	0.0404894	0	0.25337	no																				Signaling by GPCR	cAMP signaling pathway Homo sapiens hsa04024,Neuroactive ligand-receptor interaction Homo sapiens hsa04080,Ovarian steroidogenesis Homo sapiens hsa04913		female gonad development (GO:0008585),gonad development (GO:0008406),cellular process involved in reproduction in multicellular organism (GO:0022412),male gonad development (GO:0008584),reproductive structure development (GO:0048608),spermatogenesis (GO:0007283),male gamete generation (GO:0048232),female gamete generation (GO:0007292),gamete generation (GO:0007276),multicellular organismal reprod…	protein-hormone receptor activity (GO:0016500)	Idiopathic fibrosing alveolitis GSE21369
527	FSIP2	0.211569	0.240416	0.481956	0.0451985	0.000107406	0.00408141	no
528	FSTL5	0.10457	0.143323	0	0.000616143	0	0.00424252	no																								calcium ion binding (GO:0005509)
529	FZD5	0.143323	0.000189782	0.0620544	0.480636	0.0718544	0.0057999	no																					Proteoglycans in cancer Homo sapiens hsa05205,Pathways in cancer Homo sapiens hsa05200,Melanogenesis Homo sapiens hsa04916,Signaling pathways regulating pluripotency of stem cells Homo sapiens hsa04550,HTLV-I infection Homo sapiens hsa05166,Hippo signaling pathway Homo sapiens hsa04390,Wnt signaling pathway Homo sapiens hsa04310,Basal cell carcinoma Homo sapiens hsa05217	Hs Wnt Signaling Pathway NetPath WP363 28127,Hs Wnt Signaling Pathway WP428 28695,Hs Wnt Signaling Pathway and Pluripotency WP399 29197,Hs Wnt Signaling Pathway and Pluripotency WP399 29616	cellular component morphogenesis (GO:0032989),cell projection morphogenesis (GO:0048858),cell part morphogenesis (GO:0032990),angiogenesis (GO:0001525),positive regulation of kinase activity (GO:0033674),neuron projection morphogenesis (GO:0048812),sensory organ development (GO:0007423),neuron differentiation (GO:0030182),axonogenesis (GO:0007409),positive regulation of protein kinase activity (G…	protein kinase binding (GO:0019901),kinase binding (GO:0019900),Wnt-protein binding (GO:0017147),PDZ domain binding (GO:0030165),Wnt-activated receptor activity (GO:0042813),ubiquitin protein ligase binding (GO:0031625),small conjugating protein ligase binding (GO:0044389)	Alzheimer's Disease GSE1297,COPD - Chronic obstructive pulmonary disease GSE475,Anaplasmosis GSE2600,Bipolar Disorder GSE5388
530	FZD7	0.000683216	0.0484324	0	0.000748174	0	0.00263144	no																					Proteoglycans in cancer Homo sapiens hsa05205,Pathways in cancer Homo sapiens hsa05200,Melanogenesis Homo sapiens hsa04916,Signaling pathways regulating pluripotency of stem cells Homo sapiens hsa04550,HTLV-I infection Homo sapiens hsa05166,Hippo signaling pathway Homo sapiens hsa04390,Wnt signaling pathway Homo sapiens hsa04310,Basal cell carcinoma Homo sapiens hsa05217	Hs Wnt Signaling Pathway NetPath WP363 28127,Hs Wnt Signaling Pathway WP428 28695,Hs Wnt Signaling Pathway and Pluripotency WP399 29197,Hs Wnt Signaling Pathway and Pluripotency WP399 29616	cellular component morphogenesis (GO:0032989),single organism cell adhesion (GO:0098602),cell-substrate adhesion (GO:0031589),cell projection morphogenesis (GO:0048858),cell part morphogenesis (GO:0032990),cell morphogenesis (GO:0000902),neuron projection morphogenesis (GO:0048812),cell morphogenesis involved in differentiation (GO:0000904),neuron differentiation (GO:0030182),axonogenesis (GO:000…	Wnt-protein binding (GO:0017147),PDZ domain binding (GO:0030165),Wnt-activated receptor activity (GO:0042813),frizzled binding (GO:0005109),G-protein coupled receptor binding (GO:0001664)	Nephroblastoma GSE2712
531	GAB2	0	0.137782	0.0413256	0.00334478	0.355459	0.0350142	no																					Phospholipase D signaling pathway Homo sapiens hsa04072,Fc gamma R-mediated phagocytosis Homo sapiens hsa04666,Fc epsilon RI signaling pathway Homo sapiens hsa04664,Ras signaling pathway Homo sapiens hsa04014,Chronic myeloid leukemia Homo sapiens hsa05220,Sphingolipid signaling pathway Homo sapiens hsa04071,Osteoclast differentiation Homo sapiens hsa04380	Hs Interferon type I WP585 26377,Hs T Cell Receptor Signaling Pathway WP69 20823,Hs B Cell Receptor Signaling Pathway WP23 20725,Hs EGFR1 Signaling Pathway WP437 21600,Hs IL-2 Signaling Pathway WP49 20779,Hs IL-3 Signaling Pathway WP286 21281,Hs IL-6 Signaling Pathway WP364 28142	integrin-mediated signaling pathway (GO:0007229),inositol lipid-mediated signaling (GO:0048017),phosphatidylinositol-mediated signaling (GO:0048015),regulation of intracellular transport (GO:0032386),myeloid cell differentiation (GO:0030099),regulation of exocytosis (GO:0017157),positive regulation of secretion (GO:0051047),myeloid leukocyte differentiation (GO:0002573),leukocyte differentiation …	phospholipid binding (GO:0005543),phosphatidylinositol-3,4,5-trisphosphate binding (GO:0005547),phosphatidylinositol phosphate binding (GO:1901981),phosphatidylinositol binding (GO:0035091),phosphatidylinositol bisphosphate binding (GO:1902936),transmembrane receptor protein tyrosine kinase adaptor activity (GO:0005068),binding, bridging (GO:0060090),protein binding, bridging (GO:0030674),signali…	SCID - Severe combined immunodeficiency GSE3414,Neurological pain disorder GSE15041,Overexertion GSE3606,Uterine leiomyoma GSE2725
532	GABBR2	0.0939801	0.000189782	0	0.0362644	0	0.00128887	no																				Signaling by GPCR	cAMP signaling pathway Homo sapiens hsa04024,Neuroactive ligand-receptor interaction Homo sapiens hsa04080,GABAergic synapse Homo sapiens hsa04727,Morphine addiction Homo sapiens hsa05032,Taste transduction Homo sapiens hsa04742,Estrogen signaling pathway Homo sapiens hsa04915		synaptic transmission (GO:0007268),gamma-aminobutyric acid signaling pathway (GO:0007214),negative regulation of purine nucleotide metabolic process (GO:1900543),negative regulation of nucleotide metabolic process (GO:0045980),negative regulation of cAMP biosynthetic process (GO:0030818),negative regulation of cyclic nucleotide biosynthetic process (GO:0030803),negative regulation of purine nucle…	GABA receptor activity (GO:0016917)	Lymphatic edema GSE4333,Papillary Carcinoma of the Thyroid GSE3678,Serous carcinoma GSE10971
533	GABRA3	0.141122	0	0	0.00123229	0.253048	0.00639063	no																					Neuroactive ligand-receptor interaction Homo sapiens hsa04080,Nicotine addiction Homo sapiens hsa05033,GABAergic synapse Homo sapiens hsa04727,Morphine addiction Homo sapiens hsa05032,Retrograde endocannabinoid signaling Homo sapiens hsa04723,Taste transduction Homo sapiens hsa04742		synaptic transmission (GO:0007268),chloride transport (GO:0006821),chloride transmembrane transport (GO:1902476),gamma-aminobutyric acid signaling pathway (GO:0007214),inorganic anion transport (GO:0015698),inorganic anion transmembrane transport (GO:0098661),anion transport (GO:0006820),anion transmembrane transport (GO:0098656)	gated channel activity (GO:0022836),ion channel activity (GO:0005216),substrate-specific channel activity (GO:0022838),channel activity (GO:0015267),passive transmembrane transporter activity (GO:0022803),ligand-gated ion channel activity (GO:0015276),ligand-gated channel activity (GO:0022834),anion channel activity (GO:0005253),chloride channel activity (GO:0005254),chloride transmembrane transp…	Lymphatic edema GSE4333
534	GABRA5	0	0.133758	0.0786903	0.460963	0.075345	0.0236292	no																					Neuroactive ligand-receptor interaction Homo sapiens hsa04080,Nicotine addiction Homo sapiens hsa05033,GABAergic synapse Homo sapiens hsa04727,Morphine addiction Homo sapiens hsa05032,Retrograde endocannabinoid signaling Homo sapiens hsa04723,Taste transduction Homo sapiens hsa04742		synaptic transmission (GO:0007268),single-organism behavior (GO:0044708),behavior (GO:0007610),learning or memory (GO:0007611),learning (GO:0007612),chloride transport (GO:0006821),chloride transmembrane transport (GO:1902476),cognition (GO:0050890),innervation (GO:0060384),sensory perception of mechanical stimulus (GO:0050954),gamma-aminobutyric acid signaling pathway (GO:0007214),sensory percep…	gated channel activity (GO:0022836),ion channel activity (GO:0005216),substrate-specific channel activity (GO:0022838),channel activity (GO:0015267),passive transmembrane transporter activity (GO:0022803),ligand-gated ion channel activity (GO:0015276),ligand-gated channel activity (GO:0022834),anion channel activity (GO:0005253),chloride channel activity (GO:0005254),chloride transmembrane transp…	MDS - Myelodysplastic syndrome GSE4619
535	GABRB2	0.14302	0.0258104	0.460259	0.0222252	0	0.000161108	no																					Neuroactive ligand-receptor interaction Homo sapiens hsa04080,Nicotine addiction Homo sapiens hsa05033,GABAergic synapse Homo sapiens hsa04727,Morphine addiction Homo sapiens hsa05032,Retrograde endocannabinoid signaling Homo sapiens hsa04723,Serotonergic synapse Homo sapiens hsa04726		synaptic transmission (GO:0007268),neuron-neuron synaptic transmission (GO:0007270),chloride transport (GO:0006821),chloride transmembrane transport (GO:1902476),innervation (GO:0060384),sensory perception of mechanical stimulus (GO:0050954),gamma-aminobutyric acid signaling pathway (GO:0007214),sensory perception of sound (GO:0007605),cellular response to organonitrogen compound (GO:0071417),ino…	gated channel activity (GO:0022836),ion channel activity (GO:0005216),substrate-specific channel activity (GO:0022838),channel activity (GO:0015267),passive transmembrane transporter activity (GO:0022803),ligand-gated ion channel activity (GO:0015276),ligand-gated channel activity (GO:0022834),anion channel activity (GO:0005253),chloride channel activity (GO:0005254),chloride transmembrane transp…	Leber congenital amaurosis GSE3249
536	GABRB3	0	0.0390572	0.0374087	0.457442	0.00343698	0	no																					Neuroactive ligand-receptor interaction Homo sapiens hsa04080,Nicotine addiction Homo sapiens hsa05033,GABAergic synapse Homo sapiens hsa04727,Morphine addiction Homo sapiens hsa05032,Retrograde endocannabinoid signaling Homo sapiens hsa04723,Serotonergic synapse Homo sapiens hsa04726		synaptic transmission (GO:0007268),chloride transport (GO:0006821),chloride transmembrane transport (GO:1902476),innervation (GO:0060384),sensory perception of mechanical stimulus (GO:0050954),sensory perception of sound (GO:0007605),cellular response to organonitrogen compound (GO:0071417),inorganic anion transport (GO:0015698),cellular response to nitrogen compound (GO:1901699),inorganic anion …	gated channel activity (GO:0022836),ion channel activity (GO:0005216),substrate-specific channel activity (GO:0022838),channel activity (GO:0015267),passive transmembrane transporter activity (GO:0022803),ligand-gated ion channel activity (GO:0015276),ligand-gated channel activity (GO:0022834),anion channel activity (GO:0005253),chloride channel activity (GO:0005254),chloride transmembrane transp…	Uterine leiomyoma GSE2725
537	GABRG1	0.000265695	0.13577	0.48222	0.0766658	0.0981687	0	no																					Neuroactive ligand-receptor interaction Homo sapiens hsa04080,Nicotine addiction Homo sapiens hsa05033,GABAergic synapse Homo sapiens hsa04727,Morphine addiction Homo sapiens hsa05032,Retrograde endocannabinoid signaling Homo sapiens hsa04723		synaptic transmission (GO:0007268),chloride transport (GO:0006821),chloride transmembrane transport (GO:1902476),gamma-aminobutyric acid signaling pathway (GO:0007214),inorganic anion transport (GO:0015698),inorganic anion transmembrane transport (GO:0098661),anion transport (GO:0006820),anion transmembrane transport (GO:0098656)	gated channel activity (GO:0022836),ion channel activity (GO:0005216),substrate-specific channel activity (GO:0022838),channel activity (GO:0015267),passive transmembrane transporter activity (GO:0022803),ligand-gated ion channel activity (GO:0015276),ligand-gated channel activity (GO:0022834),anion channel activity (GO:0005253),chloride channel activity (GO:0005254),chloride transmembrane transp…	Papillary Carcinoma of the Thyroid GSE3467,Obstructive sleep apnea GSE1873,Serous carcinoma GSE10971
538	GABRR1	0.160024	0.163934	0	0.000528123	0.366898	0.02132	no																					Neuroactive ligand-receptor interaction Homo sapiens hsa04080,Nicotine addiction Homo sapiens hsa05033,GABAergic synapse Homo sapiens hsa04727,Morphine addiction Homo sapiens hsa05032,Retrograde endocannabinoid signaling Homo sapiens hsa04723		synaptic transmission (GO:0007268),chloride transport (GO:0006821),chloride transmembrane transport (GO:1902476),gamma-aminobutyric acid signaling pathway (GO:0007214),inorganic anion transport (GO:0015698),inorganic anion transmembrane transport (GO:0098661),anion transport (GO:0006820),anion transmembrane transport (GO:0098656)	gated channel activity (GO:0022836),ion channel activity (GO:0005216),substrate-specific channel activity (GO:0022838),channel activity (GO:0015267),passive transmembrane transporter activity (GO:0022803),ligand-gated ion channel activity (GO:0015276),ligand-gated channel activity (GO:0022834),anion channel activity (GO:0005253),chloride channel activity (GO:0005254),chloride transmembrane transp…	Papillary Carcinoma of the Thyroid GSE3467,Adenocarcinoma of lung GSE1037
539	GALNT10	0.136377	0.0860093	0.46488	0.0580495	0.496268	0.0295365	no																					Mucin type O-Glycan biosynthesis Homo sapiens hsa00512,Metabolic pathways Homo sapiens hsa01100		protein glycosylation (GO:0006486),macromolecule glycosylation (GO:0043413),protein O-linked glycosylation (GO:0006493),glycosylation (GO:0070085),O-glycan processing (GO:0016266),post-translational protein modification (GO:0043687)	carbohydrate binding (GO:0030246),polypeptide N-acetylgalactosaminyltransferase activity (GO:0004653),acetylgalactosaminyltransferase activity (GO:0008376),UDP-glycosyltransferase activity (GO:0008194),transferase activity, transferring glycosyl groups (GO:0016757),transferase activity, transferring hexosyl groups (GO:0016758)	Whipple's Disease GSE16180,Barrett Esophagus GSE1420,NASH GSE24807
540	GALNTL5	0.158164	0.291961	0	0.000308071	0.254498	0.000537028	no																					Mucin type O-Glycan biosynthesis Homo sapiens hsa00512,Metabolic pathways Homo sapiens hsa01100		cellular process involved in reproduction in multicellular organism (GO:0022412),spermatid development (GO:0007286),germ cell development (GO:0007281),protein glycosylation (GO:0006486),macromolecule glycosylation (GO:0043413),glycosylation (GO:0070085)	transferase activity, transferring glycosyl groups (GO:0016757)	Glaucoma GSE3554
541	GALNTL6	0.0970925	0.000151826	0.0593698	0.464088	0.00322217	0	no																					Mucin type O-Glycan biosynthesis Homo sapiens hsa00512,Metabolic pathways Homo sapiens hsa01100		protein glycosylation (GO:0006486),macromolecule glycosylation (GO:0043413),glycosylation (GO:0070085)	carbohydrate binding (GO:0030246),polypeptide N-acetylgalactosaminyltransferase activity (GO:0004653),acetylgalactosaminyltransferase activity (GO:0008376),UDP-glycosyltransferase activity (GO:0008194),transferase activity, transferring glycosyl groups (GO:0016757),transferase activity, transferring hexosyl groups (GO:0016758)	Type 1 diabetes mellitus GSE10586,Psoriasis vulgaris GSE14905
542	GBF1	0	0.138693	0.0404014	4.40102e-05	0.00177219	0	no																				Membrane Trafficking	Endocytosis Homo sapiens hsa04144		positive regulation of GTPase activity (GO:0043547),positive regulation of GTP catabolic process (GO:0033126),regulation of small GTPase mediated signal transduction (GO:0051056),regulation of ARF protein signal transduction (GO:0032012),vesicle organization (GO:0016050),regulation of Ras protein signal transduction (GO:0046578),Golgi vesicle transport (GO:0048193),retrograde vesicle-mediated tra…	guanyl-nucleotide exchange factor activity (GO:0005085),ARF guanyl-nucleotide exchange factor activity (GO:0005086)	Alzheimer's Disease GSE1297,Barrett Esophagus GSE1420,Acute Lung Injury GSE10474,Preeclampsia GSE4707,Obesity GSE5109,Spinal Muscular Atrophy, Infantile GSE3075
543	GBP6	0.154179	0.258142	0.466992	0.0766658	0.00349068	0	no																							cellular response to cytokine stimulus (GO:0071345),defense response to other organism (GO:0098542),response to interferon-gamma (GO:0034341),response to other organism (GO:0051707),defense response to bacterium (GO:0042742),cellular response to interferon-gamma (GO:0071346),response to bacterium (GO:0009617),GTP catabolic process (GO:0006184),guanosine-containing compound catabolic process (GO:1…	GTPase activity (GO:0003924),guanyl ribonucleotide binding (GO:0032561),guanyl nucleotide binding (GO:0019001),GTP binding (GO:0005525)	Influenza GSE3203,Cardiomyopathy, Dilated GSE3586,Hepatic Cirrhosis GSE6764,Sepsis GSE4479,Asthma, allergic GSE3184,Nutritional deficiency, NEC GSE1776
544	GCK	0.0991042	0.125598	0.268638	0.0101664	0.00499436	0	no																				Metabolism of carbohydrates,Diabetes pathways,Regulation of beta-cell development,Integration of energy metabolism	Insulin secretion Homo sapiens hsa04911,Glucagon signaling pathway Homo sapiens hsa04922,Insulin signaling pathway Homo sapiens hsa04910,Type II diabetes mellitus Homo sapiens hsa04930,Butirosin and neomycin biosynthesis Homo sapiens hsa00524,Starch and sucrose metabolism Homo sapiens hsa00500,Maturity onset diabetes of the young Homo sapiens hsa04950,Galactose metabolism Homo sapiens hsa00052,Ca…	Hs MAPK signaling pathway WP382 28779,Hs Glycolysis and Gluconeogenesis WP534 28564	calcium ion import (GO:0070509),cytosolic calcium ion homeostasis (GO:0051480),regulation of metal ion transport (GO:0010959),cellular divalent inorganic cation homeostasis (GO:0072503),cellular calcium ion homeostasis (GO:0006874),divalent inorganic cation homeostasis (GO:0072507),calcium ion homeostasis (GO:0055074),positive regulation of cytosolic calcium ion concentration (GO:0007204),cellula…	ATP binding (GO:0005524),phosphatase binding (GO:0019902),protein phosphatase binding (GO:0019903),ADP binding (GO:0043531),magnesium ion binding (GO:0000287),glucose binding (GO:0005536),monosaccharide binding (GO:0048029),carbohydrate binding (GO:0030246),carbohydrate kinase activity (GO:0019200)
545	GFOD1	0.209519	0.18333	0.262433	0.0337558	0.0966114	0.00692766	no																									Alzheimer's Disease GSE5281,Bipolar Disorder GSE12649,Familial combined hyperlipidaemia GSE1010
546	GGT5	0	3.79564e-05	0	0.00136432	0.0923688	0.000644434	no																				Hormone biosynthesis	Arachidonic acid metabolism Homo sapiens hsa00590,Cyanoamino acid metabolism Homo sapiens hsa00460,Taurine and hypotaurine metabolism Homo sapiens hsa00430,Metabolic pathways Homo sapiens hsa01100,Glutathione metabolism Homo sapiens hsa00480	Hs Glutathione metabolism WP100 20893	inflammatory response (GO:0006954),arachidonic acid metabolic process (GO:0019369),cellular modified amino acid metabolic process (GO:0006575),long-chain fatty acid metabolic process (GO:0001676),icosanoid metabolic process (GO:0006690),fatty acid derivative metabolic process (GO:1901568),cellular modified amino acid biosynthetic process (GO:0042398),cellular amino acid metabolic process (GO:0006…	transferase activity, transferring amino-acyl groups (GO:0016755),gamma-glutamyltransferase activity (GO:0003840),exopeptidase activity (GO:0008238),omega peptidase activity (GO:0008242),transferase activity, transferring acyl groups (GO:0016746)	Dehydration GSE3125
547	GIGYF2	0.143513	0	0.0382889	0.000924214	0.0631008	0.421084	no																							single-organism behavior (GO:0044708),behavior (GO:0007610),locomotory behavior (GO:0007626),post-embryonic development (GO:0009791),neuron differentiation (GO:0030182),insulin-like growth factor receptor signaling pathway (GO:0048009),central nervous system neuron differentiation (GO:0021953),adult behavior (GO:0030534),multicellular organismal movement (GO:0050879),musculoskeletal movement (GO:…		Huntington's Disease GSE3583
548	GIMAP8	3.79564e-05	0	0.418229	0.0452425	0	0.0106332	no																								guanyl ribonucleotide binding (GO:0032561),guanyl nucleotide binding (GO:0019001),GTP binding (GO:0005525)	Cardiac Hypertrophy GSE5500,Premature aging GSE10123
549	GIT2	0.104228	0.000265695	0.0402693	0.468489	0	0.00295365	no																					Endocytosis Homo sapiens hsa04144	Hs Integrin-mediated cell adhesion WP185 21067,Hs T Cell Receptor Signaling Pathway WP69 20823	positive regulation of GTPase activity (GO:0043547),positive regulation of GTP catabolic process (GO:0033126),regulation of Ras GTPase activity (GO:0032318),single-organism behavior (GO:0044708),behavior (GO:0007610),multicellular organismal response to stress (GO:0033555),regulation of G-protein coupled receptor protein signaling pathway (GO:0008277),behavioral response to pain (GO:0048266),resp…	nucleoside-triphosphatase regulator activity (GO:0060589),enzyme activator activity (GO:0008047),GTPase activator activity (GO:0005096),GTPase regulator activity (GO:0030695),zinc ion binding (GO:0008270),small GTPase regulator activity (GO:0005083),ARF GTPase activator activity (GO:0008060)	Influenza GSE3203,Meningococcal infection GSE4646,Neurological pain disorder GSE15041,Hepatitis C infection GSE2067
550	GJA4	0.127534	0.124649	0	0.00206848	0.00886096	0.0870523	no																				Gap junction trafficking and regulation		Hs Calcium Regulation in the Cardiac Cell WP536 21808,Hs Ovarian Infertility Genes WP34 20749	calcium ion transport (GO:0006816),divalent metal ion transport (GO:0070838),divalent inorganic cation transport (GO:0072511),cell junction assembly (GO:0034329),cell junction organization (GO:0034330),cell-cell junction assembly (GO:0007043),cell-cell junction organization (GO:0045216),epithelium development (GO:0060429),multicellular organismal response to stress (GO:0033555),blood vessel devel…
551	GJC2	0.209254	0.17236	0	0.00167239	0	0.00102035	no																				Gap junction trafficking and regulation			response to toxic substance (GO:0009636)	channel activity (GO:0015267),passive transmembrane transporter activity (GO:0022803),gap junction channel activity (GO:0005243),wide pore channel activity (GO:0022829)	Hepatic Cirrhosis GSE6764,COPD - Chronic obstructive pulmonary disease GSE3320
552	GLB1L3	0.142261	0.00216352	0.060382	0.469589	5.37028e-05	5.37028e-05	no																								hydrolase activity, hydrolyzing O-glycosyl compounds (GO:0004553),hydrolase activity, acting on glycosyl bonds (GO:0016798)
553	GLG1	0.104874	0	0.038685	0.00778981	0	0.00848504	no																					Cell adhesion molecules (CAMs) Homo sapiens hsa04514	Hs TNF-alpha-NF-kB Signaling Pathway WP231 28972	hemostasis (GO:0007599),coagulation (GO:0050817),blood coagulation (GO:0007596),regulation of chondrocyte differentiation (GO:0032330),leukocyte migration (GO:0050900),regulation of cartilage development (GO:0061035),negative regulation of cellular response to growth factor stimulus (GO:0090288),regulation of cellular response to growth factor stimulus (GO:0090287),negative regulation of transmem…		Escherichia coli infection of the central nervous system GSE3253,SCID - Severe combined immunodeficiency GSE3414,Synovial sarcoma GSE6461,Parkinson's Disease GSE7621,Huntington's Disease GSE3621,Adenoma GSE4183
554	GLI3	3.79564e-05	0.133037	0	0.217763	0	0.0233607	no																					cAMP signaling pathway Homo sapiens hsa04024,Pathways in cancer Homo sapiens hsa05200,Basal cell carcinoma Homo sapiens hsa05217,Hedgehog signaling pathway Homo sapiens hsa04340	Hs Endochondral Ossification WP474 28899,Hs Endochondral Ossification WP474 29737,Hs Hedgehog Signaling Pathway WP47 20775	neuron projection guidance (GO:0097485),axon guidance (GO:0007411),regulation of neuron differentiation (GO:0045664),positive regulation of nervous system development (GO:0051962),regulation of neural precursor cell proliferation (GO:2000177),positive regulation of neurogenesis (GO:0050769),negative regulation of neuron differentiation (GO:0045665),positive regulation of cell development (GO:0010…	histone acetyltransferase binding (GO:0035035),beta-catenin binding (GO:0008013),transcription regulatory region sequence-specific DNA binding (GO:0000976),chromatin binding (GO:0003682),core promoter proximal region sequence-specific DNA binding (GO:0000987),core promoter proximal region DNA binding (GO:0001159),histone deacetylase binding (GO:0042826),RNA polymerase II core promoter proximal re…	Multiple benign melanocytic nevi GSE3189,Obstructive sleep apnea GSE1873,Inclusion Body Myositides GSE3112
555	GLT8D2	0.20022	0.304448	4.40102e-05	0.00369686	0.0817357	0.0145535	no																								transferase activity, transferring glycosyl groups (GO:0016757)	Neurological pain disorder GSE15041,Leukemia, Adult T Cell GSE10789
556	GMIP	0.00482047	0.126661	0.0553648	0.470733	0.294077	0.0358198	no																				Signaling by Rho GTPases			positive regulation of GTPase activity (GO:0043547),positive regulation of GTP catabolic process (GO:0033126),positive regulation of Ras GTPase activity (GO:0032320),regulation of small GTPase mediated signal transduction (GO:0051056),regulation of Ras GTPase activity (GO:0032318),positive regulation of Rho GTPase activity (GO:0032321),regulation of Rho GTPase activity (GO:0032319),negative regul…	nucleoside-triphosphatase regulator activity (GO:0060589),enzyme activator activity (GO:0008047),GTPase activator activity (GO:0005096),GTPase regulator activity (GO:0030695),Rho GTPase activator activity (GO:0005100),Ras GTPase activator activity (GO:0005099),small GTPase regulator activity (GO:0005083)	Cystic Fibrosis GSE3100,Tachycardia GSE7999
558	GNPAT	0.00106278	0.177636	0.440718	0.0694041	0	0.00177219	no																				Metabolism of lipids and lipoproteins	Peroxisome Homo sapiens hsa04146,Glycerophospholipid metabolism Homo sapiens hsa00564	Hs Triacylglyceride Synthesis WP325 21363	synapse organization (GO:0050808),cell junction assembly (GO:0034329),cell junction organization (GO:0034330),synapse assembly (GO:0007416),cell-cell junction assembly (GO:0007043),cell-cell junction organization (GO:0045216),cellular component assembly involved in morphogenesis (GO:0010927),glycerophospholipid biosynthetic process (GO:0046474),glycerophospholipid metabolic process (GO:0006650),g…	acetyltransferase activity (GO:0016407),thiolester hydrolase activity (GO:0016790),palmitoyl-CoA hydrolase activity (GO:0016290),acyl-CoA hydrolase activity (GO:0047617),CoA hydrolase activity (GO:0016289),transferase activity, transferring acyl groups (GO:0016746),transferase activity, transferring acyl groups other than amino-acyl groups (GO:0016747),O-acyltransferase activity (GO:0008374)	Bipolar Disorder GSE12649,Multiple benign melanocytic nevi GSE3189,Endometriosis GSE6364
559	GOLGA4	0.267289	0.279701	0.461095	0.0746853	0.048601	0.342624	no																							Golgi vesicle transport (GO:0048193),post-Golgi vesicle-mediated transport (GO:0006892),protein localization to Golgi apparatus (GO:0034067),protein targeting to Golgi (GO:0000042),retrograde transport, vesicle recycling within Golgi (GO:0000301),establishment of protein localization to Golgi (GO:0072600),Golgi to plasma membrane transport (GO:0006893),protein localization to plasma membrane (GO:…	GTPase binding (GO:0051020)	Alzheimer's Disease GSE1297,HIV - Human immunodeficiency virus infection GSE6740,Uterine leiomyoma GSE593,Malignant mesothelioma of pleura GSE2549,Hypoxia GSE4483
560	GOLGB1	0.0544295	0.306536	0	0.000308071	0.000214811	0.35084	no																							Golgi organization (GO:0007030)		Alzheimer's Disease GSE1297,Overexertion GSE3606,Bipolar Disorder GSE12649,Familial combined hyperlipidaemia GSE1010,LGLL - Large granular lymphocytic leukemia GSE10631,Endometriosis GSE7305,Bipolar Disorder GSE7036,Ulcerative Colitis GSE3365
561	GPALPP1	0.0933728	0	0.00277264	0.0378928	0.0777617	0.0228237	no
563	GPR158	0.110377	0.0895772	0.00796585	0.261949	0.000590731	0.0911874	no																							regulation of G-protein coupled receptor protein signaling pathway (GO:0008277),protein localization to plasma membrane (GO:0072659),plasma membrane organization (GO:0007009),single-organism cellular localization (GO:1902580),protein localization to membrane (GO:0072657)		Huntington's Disease GSE8762,Dehydration GSE3110
564	GPR84	0.276323	0.275108	0	8.80204e-05	0.465603	0.0293754	no																							protein polyubiquitination (GO:0000209)	zinc ion binding (GO:0008270),ligase activity (GO:0016874)	MS (Multiple Sclerosis) GSE10064,Dehydration GSE3125
565	GRIA4	0.100281	7.59129e-05	0.03446	0.235543	0.0235218	0.364803	no																				Synaptic Transmission	cAMP signaling pathway Homo sapiens hsa04024,Neuroactive ligand-receptor interaction Homo sapiens hsa04080,Circadian entrainment Homo sapiens hsa04713,Nicotine addiction Homo sapiens hsa05033,Glutamatergic synapse Homo sapiens hsa04724,Retrograde endocannabinoid signaling Homo sapiens hsa04723,Amphetamine addiction Homo sapiens hsa05031,Dopaminergic synapse Homo sapiens hsa04728		synaptic transmission (GO:0007268),neuron-neuron synaptic transmission (GO:0007270),glutamate receptor signaling pathway (GO:0007215),ionotropic glutamate receptor signaling pathway (GO:0035235),synaptic transmission, glutamatergic (GO:0035249)	gated channel activity (GO:0022836),ion channel activity (GO:0005216),substrate-specific channel activity (GO:0022838),channel activity (GO:0015267),passive transmembrane transporter activity (GO:0022803),ligand-gated ion channel activity (GO:0015276),ligand-gated channel activity (GO:0022834),glutamate receptor activity (GO:0008066),extracellular-glutamate-gated ion channel activity (GO:0005234)…	Type 1 diabetes mellitus GSE10586
566	GRID2	0.0886662	0.183557	0.463339	0.0416777	0	0.00526288	no																					Neuroactive ligand-receptor interaction Homo sapiens hsa04080,Long-term depression Homo sapiens hsa04730		regulation of membrane potential (GO:0042391),synaptic transmission (GO:0007268),regulation of neuron differentiation (GO:0045664),regulation of neuron projection development (GO:0010975),membrane depolarization (GO:0051899),cell-cell adhesion via plasma-membrane adhesion molecules (GO:0098742),cell-cell adhesion (GO:0098609),neuron-neuron synaptic transmission (GO:0007270),regulation of cell pro…	gated channel activity (GO:0022836),ion channel activity (GO:0005216),substrate-specific channel activity (GO:0022838),channel activity (GO:0015267),passive transmembrane transporter activity (GO:0022803),ligand-gated ion channel activity (GO:0015276),ligand-gated channel activity (GO:0022834),glutamate receptor activity (GO:0008066),extracellular-glutamate-gated ion channel activity (GO:0005234)…	Whipple's Disease GSE16180,Huntington's Disease GSE7958
567	GRIK1	0.0635391	0.170462	0.228413	0.0189684	0.000161108	0	no																					Neuroactive ligand-receptor interaction Homo sapiens hsa04080,Glutamatergic synapse Homo sapiens hsa04724		regulation of membrane potential (GO:0042391),synaptic transmission (GO:0007268),regulation of synaptic transmission, glutamatergic (GO:0051966),membrane depolarization (GO:0051899),neuron-neuron synaptic transmission (GO:0007270),glutamate receptor signaling pathway (GO:0007215),negative regulation of synaptic transmission, glutamatergic (GO:0051967),ionotropic glutamate receptor signaling pathw…	gated channel activity (GO:0022836),ion channel activity (GO:0005216),substrate-specific channel activity (GO:0022838),channel activity (GO:0015267),passive transmembrane transporter activity (GO:0022803),ligand-gated ion channel activity (GO:0015276),ligand-gated channel activity (GO:0022834),glutamate receptor activity (GO:0008066),extracellular-glutamate-gated ion channel activity (GO:0005234)…	Sickle Cell Anemia GSE9877,Lymphatic edema GSE4333,MDS - Myelodysplastic syndrome GSE4619
568	GRIK2	0.117779	0.17608	0	0.000220051	0	0.00155738	no																					Neuroactive ligand-receptor interaction Homo sapiens hsa04080,Glutamatergic synapse Homo sapiens hsa04724		regulation of membrane potential (GO:0042391),synaptic transmission (GO:0007268),regulation of synaptic transmission, glutamatergic (GO:0051966),membrane depolarization (GO:0051899),neuron-neuron synaptic transmission (GO:0007270),glutamate receptor signaling pathway (GO:0007215),negative regulation of synaptic transmission, glutamatergic (GO:0051967),ionotropic glutamate receptor signaling pathw…	gated channel activity (GO:0022836),ion channel activity (GO:0005216),substrate-specific channel activity (GO:0022838),channel activity (GO:0015267),passive transmembrane transporter activity (GO:0022803),ligand-gated ion channel activity (GO:0015276),ligand-gated channel activity (GO:0022834),glutamate receptor activity (GO:0008066),extracellular-glutamate-gated ion channel activity (GO:0005234)…	Sickle Cell Anemia GSE9877,Squamous cell carcinoma of lung GSE3268
569	GRIK3	0.000455477	0.0362484	0.0292668	0.0321715	5.37028e-05	0.000966651	no																					Neuroactive ligand-receptor interaction Homo sapiens hsa04080,Glutamatergic synapse Homo sapiens hsa04724		regulation of membrane potential (GO:0042391),synaptic transmission (GO:0007268),regulation of synaptic transmission, glutamatergic (GO:0051966),neuron-neuron synaptic transmission (GO:0007270),glutamate receptor signaling pathway (GO:0007215),negative regulation of synaptic transmission, glutamatergic (GO:0051967),ionotropic glutamate receptor signaling pathway (GO:0035235),synaptic transmission…	gated channel activity (GO:0022836),ion channel activity (GO:0005216),substrate-specific channel activity (GO:0022838),channel activity (GO:0015267),passive transmembrane transporter activity (GO:0022803),ligand-gated ion channel activity (GO:0015276),ligand-gated channel activity (GO:0022834),glutamate receptor activity (GO:0008066),extracellular-glutamate-gated ion channel activity (GO:0005234)…	MDS - Myelodysplastic syndrome GSE4619
570	GRIN1	0.138807	0.00288469	0	0.000880204	0.0493529	0.361742	no																					Calcium signaling pathway Homo sapiens hsa04020,cAMP signaling pathway Homo sapiens hsa04024,Neuroactive ligand-receptor interaction Homo sapiens hsa04080,Rap1 signaling pathway Homo sapiens hsa04015,Circadian entrainment Homo sapiens hsa04713,Nicotine addiction Homo sapiens hsa05033,Glutamatergic synapse Homo sapiens hsa04724,Long-term potentiation Homo sapiens hsa04720,Amphetamine addiction Hom…		inorganic cation transmembrane transport (GO:0098662),calcium ion transmembrane transport (GO:0070588),calcium ion transport (GO:0006816),regulation of membrane potential (GO:0042391),synaptic transmission (GO:0007268),divalent metal ion transport (GO:0070838),regulation of ion transmembrane transport (GO:0034765),divalent inorganic cation transport (GO:0072511),regulation of neuron differentiati…	gated channel activity (GO:0022836),ion channel activity (GO:0005216),substrate-specific channel activity (GO:0022838),channel activity (GO:0015267),passive transmembrane transporter activity (GO:0022803),cation channel activity (GO:0005261),calmodulin binding (GO:0005516),metal ion transmembrane transporter activity (GO:0046873),voltage-gated channel activity (GO:0022832),voltage-gated ion chann…	Uterine leiomyoma GSE2725
572	GRIN2B	0.172664	0.200714	0.081727	0.480371	0.097041	0.00998872	no																					cAMP signaling pathway Homo sapiens hsa04024,Neuroactive ligand-receptor interaction Homo sapiens hsa04080,Rap1 signaling pathway Homo sapiens hsa04015,Circadian entrainment Homo sapiens hsa04713,Nicotine addiction Homo sapiens hsa05033,Glutamatergic synapse Homo sapiens hsa04724,Long-term potentiation Homo sapiens hsa04720,Amphetamine addiction Homo sapiens hsa05031,Cocaine addiction Homo sapien…		inorganic cation transmembrane transport (GO:0098662),calcium ion transmembrane transport (GO:0070588),calcium ion transport (GO:0006816),regulation of membrane potential (GO:0042391),synaptic transmission (GO:0007268),divalent metal ion transport (GO:0070838),divalent inorganic cation transport (GO:0072511),membrane depolarization (GO:0051899),neuron-neuron synaptic transmission (GO:0007270),glu…	gated channel activity (GO:0022836),ion channel activity (GO:0005216),substrate-specific channel activity (GO:0022838),channel activity (GO:0015267),passive transmembrane transporter activity (GO:0022803),cation channel activity (GO:0005261),metal ion transmembrane transporter activity (GO:0046873),inorganic cation transmembrane transporter activity (GO:0022890),calcium ion transmembrane transpor…	Obstructive sleep apnea GSE1873,Idiopathic fibrosing alveolitis GSE21369
573	GRIN3A	0.193426	0.30331	0.253763	0.0135551	0.0886633	0.00794802	no																					cAMP signaling pathway Homo sapiens hsa04024,Neuroactive ligand-receptor interaction Homo sapiens hsa04080,Nicotine addiction Homo sapiens hsa05033,Glutamatergic synapse Homo sapiens hsa04724,Amphetamine addiction Homo sapiens hsa05031,Cocaine addiction Homo sapiens hsa05030,Alcoholism Homo sapiens hsa05034		inorganic cation transmembrane transport (GO:0098662),calcium ion transmembrane transport (GO:0070588),calcium ion transport (GO:0006816),synaptic transmission (GO:0007268),divalent metal ion transport (GO:0070838),divalent inorganic cation transport (GO:0072511),neuron-neuron synaptic transmission (GO:0007270),glutamate receptor signaling pathway (GO:0007215),ionotropic glutamate receptor signal…	gated channel activity (GO:0022836),ion channel activity (GO:0005216),substrate-specific channel activity (GO:0022838),channel activity (GO:0015267),passive transmembrane transporter activity (GO:0022803),cation channel activity (GO:0005261),metal ion transmembrane transporter activity (GO:0046873),inorganic cation transmembrane transporter activity (GO:0022890),calcium ion transmembrane transpor…	Adenoma GSE8514
574	GRIP1	0.000113869	0.133265	0.0296189	0.473154	0.186832	0.0131572	no																				Synaptic Transmission			synaptic transmission (GO:0007268),intracellular steroid hormone receptor signaling pathway (GO:0030518),intracellular receptor signaling pathway (GO:0030522),androgen receptor signaling pathway (GO:0030521)	protein C-terminus binding (GO:0008022),beta-catenin binding (GO:0008013),receptor signaling complex scaffold activity (GO:0030159),protein complex scaffold (GO:0032947),androgen receptor binding (GO:0050681),steroid hormone receptor binding (GO:0035258),nuclear hormone receptor binding (GO:0035257),hormone receptor binding (GO:0051427),transcription coactivator activity (GO:0003713)	Meningococcal infection GSE4646,Actinic keratosis GSE2503
575	GRK6	0.000417521	0.134821	4.40102e-05	0.000132031	0.000107406	0.0038129	no																					Morphine addiction Homo sapiens hsa05032,Chemokine signaling pathway Homo sapiens hsa04062,Endocytosis Homo sapiens hsa04144	Hs Calcium Regulation in the Cardiac Cell WP536 21808,Hs Myometrial Relaxation and Contraction Pathways WP289 21289	regulation of G-protein coupled receptor protein signaling pathway (GO:0008277),negative regulation of G-protein coupled receptor protein signaling pathway (GO:0045744),termination of G-protein coupled receptor signaling pathway (GO:0038032),Wnt signaling pathway (GO:0016055),termination of signal transduction (GO:0023021)	ATP binding (GO:0005524),protein serine/threonine kinase activity (GO:0004674)	Barrett Esophagus GSE1420,Nephroblastoma GSE2712,Huntington's Disease GSE3621,Acute Lung Injury GSE1871
576	GRK7	0.303651	0.236279	0.0323475	0.473286	0	0.00612212	no																					Chemokine signaling pathway Homo sapiens hsa04062,Endocytosis Homo sapiens hsa04144,Phototransduction Homo sapiens hsa04744		protein autophosphorylation (GO:0046777),sensory perception (GO:0007600),regulation of G-protein coupled receptor protein signaling pathway (GO:0008277),negative regulation of G-protein coupled receptor protein signaling pathway (GO:0045744),termination of G-protein coupled receptor signaling pathway (GO:0038032),termination of signal transduction (GO:0023021),visual perception (GO:0007601),senso…	ATP binding (GO:0005524),protein serine/threonine kinase activity (GO:0004674)	Hepatic Cirrhosis GSE6764,Psoriasis vulgaris GSE13355,Idiopathic fibrosing alveolitis GSE21369
577	GRM1	0.310218	0.194565	0.479491	0.0876243	0.506095	0.0565491	no																					Calcium signaling pathway Homo sapiens hsa04020,Neuroactive ligand-receptor interaction Homo sapiens hsa04080,Glutamatergic synapse Homo sapiens hsa04724,Gap junction Homo sapiens hsa04540,Retrograde endocannabinoid signaling Homo sapiens hsa04723,Taste transduction Homo sapiens hsa04742,Long-term depression Homo sapiens hsa04730,Long-term potentiation Homo sapiens hsa04720,Estrogen signaling pat…	Hs Hypothetical Network for Drug Addiction WP666 28640,Hs Hypothetical Network for Drug Addiction WP666 29740,Hs GPCRs, Class C Metabotropic glutamate, pheromone WP501 21732,Hs GPCRs, Other WP117 20929	synaptic transmission (GO:0007268),regulation of system process (GO:0044057),regulation of synaptic transmission, glutamatergic (GO:0051966),glutamate receptor signaling pathway (GO:0007215),behavior (GO:0007610),cytosolic calcium ion homeostasis (GO:0051480),regulation of synaptic transmission (GO:0050804),regulation of neurological system process (GO:0031644),cellular divalent inorganic cation …	glutamate receptor activity (GO:0008066)	JRA - Juvenile rheumatoid arthritis GSE7753,Hepatic Cirrhosis GSE6764,Bipolar Disorder GSE5388
578	GRM5	0.139452	0.0863888	0.256844	0.0212569	0	0.0109554	no																				Signaling by GPCR	Calcium signaling pathway Homo sapiens hsa04020,Neuroactive ligand-receptor interaction Homo sapiens hsa04080,Glutamatergic synapse Homo sapiens hsa04724,Gap junction Homo sapiens hsa04540,Retrograde endocannabinoid signaling Homo sapiens hsa04723,Long-term potentiation Homo sapiens hsa04720,Phospholipase D signaling pathway Homo sapiens hsa04072,Huntington's disease Homo sapiens hsa05016	Hs Hypothetical Network for Drug Addiction WP666 28640,Hs Hypothetical Network for Drug Addiction WP666 29740,Hs GPCRs, Class C Metabotropic glutamate, pheromone WP501 21732	synaptic transmission (GO:0007268),regulation of synaptic transmission, glutamatergic (GO:0051966),glutamate receptor signaling pathway (GO:0007215),single-organism behavior (GO:0044708),behavior (GO:0007610),positive regulation of nervous system development (GO:0051962),regulation of synaptic plasticity (GO:0048167),learning or memory (GO:0007611),learning (GO:0007612),positive regulation of neu…	glutamate receptor activity (GO:0008066),G-protein coupled receptor binding (GO:0001664)	Sickle Cell Anemia GSE9877
579	GRM8	0.00311243	0.137934	0.253587	0.004313	0.0629934	0.496858	no																					Neuroactive ligand-receptor interaction Homo sapiens hsa04080,Glutamatergic synapse Homo sapiens hsa04724,Phospholipase D signaling pathway Homo sapiens hsa04072		regulation of synaptic transmission, glutamatergic (GO:0051966),glutamate receptor signaling pathway (GO:0007215),regulation of synaptic transmission (GO:0050804),adenylate cyclase-inhibiting G-protein coupled receptor signaling pathway (GO:0007193),sensory perception (GO:0007600),G-protein coupled glutamate receptor signaling pathway (GO:0007216),G-protein coupled receptor signaling pathway, cou…	glutamate receptor activity (GO:0008066)	Sickle Cell Anemia GSE9877,Familial combined hyperlipidaemia GSE11393
580	GTF3C1	0.248539	0.153496	0.0356483	0.00308071	0	0.00864615	no																				Transcription			transcription from RNA polymerase III promoter (GO:0006383),rRNA transcription (GO:0009303),gene expression (GO:0010467)		MS (Multiple Sclerosis) GSE10064,CML - Chronic myeloid leukemia GSE11889,Dermatomyositis GSE1551
581	GUCY1A2	0.0808092	0.135656	0.45489	0.0854678	0.00230922	0.356694	no																					cGMP-PKG signaling pathway Homo sapiens hsa04022,Oxytocin signaling pathway Homo sapiens hsa04921,Platelet activation Homo sapiens hsa04611,Circadian entrainment Homo sapiens hsa04713,Gap junction Homo sapiens hsa04540,Salivary secretion Homo sapiens hsa04970,Long-term depression Homo sapiens hsa04730,Renin secretion Homo sapiens hsa04924,Vascular smooth muscle contraction Homo sapiens hsa04270,P…		hemostasis (GO:0007599),coagulation (GO:0050817),blood coagulation (GO:0007596),cyclic purine nucleotide metabolic process (GO:0052652),cyclic nucleotide biosynthetic process (GO:0009190),cyclic nucleotide metabolic process (GO:0009187),positive regulation of cGMP biosynthetic process (GO:0030828),regulation of cGMP biosynthetic process (GO:0030826),positive regulation of cGMP metabolic process (…	tetrapyrrole binding (GO:0046906),heme binding (GO:0020037),phosphorus-oxygen lyase activity (GO:0016849),cyclase activity (GO:0009975),guanylate cyclase activity (GO:0004383),lyase activity (GO:0016829),guanyl ribonucleotide binding (GO:0032561),guanyl nucleotide binding (GO:0019001),GTP binding (GO:0005525)	Cardiomyopathy, Dilated GSE3586,Glaucoma GSE3554
582	GYS1	0.251537	0.280916	0.0874483	0.490186	0.000107406	0.0038129	no																				Metabolism of carbohydrates	PI3K-Akt signaling pathway Homo sapiens hsa04151,Glucagon signaling pathway Homo sapiens hsa04922,Insulin signaling pathway Homo sapiens hsa04910,AMPK signaling pathway Homo sapiens hsa04152,Starch and sucrose metabolism Homo sapiens hsa00500,Insulin resistance Homo sapiens hsa04931	Hs Insulin Signaling WP481 28132,Hs Glycogen Metabolism WP500 21730	heart development (GO:0007507),energy reserve metabolic process (GO:0006112),energy derivation by oxidation of organic compounds (GO:0015980),glycogen metabolic process (GO:0005977),cellular glucan metabolic process (GO:0006073),glucan metabolic process (GO:0044042),polysaccharide metabolic process (GO:0005976),cellular polysaccharide metabolic process (GO:0044264),glucan biosynthetic process (GO…	protein kinase binding (GO:0019901),kinase binding (GO:0019900),glucose binding (GO:0005536),UDP-glucosyltransferase activity (GO:0035251),glucosyltransferase activity (GO:0046527),monosaccharide binding (GO:0048029),carbohydrate binding (GO:0030246),UDP-glycosyltransferase activity (GO:0008194),transferase activity, transferring glycosyl groups (GO:0016757),transferase activity, transferring hex…	Anaplasmosis GSE2600,Cancer of Colon GSE4107,MS (Multiple Sclerosis) GSE10064,Parkinson's Disease GSE7621,Malignant tumor of pancreas GSE14245,Eczema GSE6012,Psoriasis vulgaris GSE6710
583	HAO1	0.269529	0.27841	0.492606	0.00844996	0	0.000483325	no																				Glyoxylate metabolism	Peroxisome Homo sapiens hsa04146,Glyoxylate and dicarboxylate metabolism Homo sapiens hsa00630,Carbon metabolism Homo sapiens hsa01200,Metabolic pathways Homo sapiens hsa01100		lipid modification (GO:0030258),lipid catabolic process (GO:0016042),cellular aldehyde metabolic process (GO:0006081),glyoxylate metabolic process (GO:0046487),fatty acid catabolic process (GO:0009062),primary alcohol catabolic process (GO:0034310),organic hydroxy compound metabolic process (GO:1901615),organic hydroxy compound catabolic process (GO:1901616),carboxylic acid catabolic process (GO:…	FMN binding (GO:0010181),coenzyme binding (GO:0050662),oxidoreductase activity, acting on the aldehyde or oxo group of donors (GO:0016903),cofactor binding (GO:0048037),oxidoreductase activity, acting on CH-OH group of donors (GO:0016614)	Papillary Carcinoma of the Thyroid GSE3467,Asthma GSE4302
584	HAUS6	0.119335	0.133227	0.012983	0.252839	0.0470437	0.3633	no																							microtubule-based process (GO:0007017),organelle assembly (GO:0070925),microtubule cytoskeleton organization (GO:0000226),microtubule organizing center organization (GO:0031023),centrosome organization (GO:0051297),spindle organization (GO:0007051),spindle assembly (GO:0051225),mitotic nuclear division (GO:0007067),organelle fission (GO:0048285),nuclear division (GO:0000280)		Type 1 diabetes mellitus GSE11,Epilepsy GSE7486
585	HCFC1	0	0.0899947	0.0121908	0.256668	0.0498899	0.481123	no																					Herpes simplex infection Homo sapiens hsa05168	Hs Mitochondrial Gene Expression WP391 21504,Hs Mitochondrial Gene Expression WP391 29742	peptidyl-lysine modification (GO:0018205),chromatin modification (GO:0016568),covalent chromatin modification (GO:0016569),histone modification (GO:0016570),protein acetylation (GO:0006473),peptidyl-lysine acetylation (GO:0018394),internal protein amino acid acetylation (GO:0006475),histone acetylation (GO:0016573),internal peptidyl-lysine acetylation (GO:0018393),histone H4-K8 acetylation (GO:00…	histone acetyltransferase activity (H4-K16 specific) (GO:0046972),histone acetyltransferase activity (H4-K5 specific) (GO:0043995),histone acetyltransferase activity (H4-K8 specific) (GO:0043996),acetyl-CoA:L-lysine N6-acetyltransferase (GO:0090595),histone acetyltransferase activity (GO:0004402),H4 histone acetyltransferase activity (GO:0010485),acetyltransferase activity (GO:0016407),N-acetyltr…	MELAS - Mitochondrial myopathy, encephalopathy, lactic acidosis and stroke-like episodes GSE1462
586	HCN4	0	0.137061	0.0824751	0.485741	0.496107	0.0231459	no																					cAMP signaling pathway Homo sapiens hsa04024,Taste transduction Homo sapiens hsa04742		inorganic cation transmembrane transport (GO:0098662),regulation of membrane potential (GO:0042391),synaptic transmission (GO:0007268),regulation of ion transmembrane transport (GO:0034765),regulation of transmembrane transport (GO:0034762),regulation of system process (GO:0044057),cellular potassium ion transport (GO:0071804),potassium ion transmembrane transport (GO:0071805),potassium ion trans…	gated channel activity (GO:0022836),ion channel activity (GO:0005216),substrate-specific channel activity (GO:0022838),channel activity (GO:0015267),passive transmembrane transporter activity (GO:0022803),cation channel activity (GO:0005261),metal ion transmembrane transporter activity (GO:0046873),voltage-gated channel activity (GO:0022832),voltage-gated ion channel activity (GO:0005244),voltage…
587	HDAC9	0	0.136985	0	0.038861	0.0903818	0.00687396	no																					Alcoholism Homo sapiens hsa05034,Viral carcinogenesis Homo sapiens hsa05203		regulation of endothelial cell migration (GO:0010594),regulation of epithelial cell migration (GO:0010632),inflammatory response (GO:0006954),cellular response to organonitrogen compound (GO:0071417),positive regulation of endothelial cell migration (GO:0010595),cellular response to nitrogen compound (GO:1901699),peptidyl-lysine modification (GO:0018205),chromatin modification (GO:0016568),positi…	protein kinase binding (GO:0019901),kinase binding (GO:0019900),histone deacetylase activity (GO:0004407),protein deacetylase activity (GO:0033558),protein kinase C binding (GO:0005080),transcription corepressor activity (GO:0003714),deacetylase activity (GO:0019213),NAD-dependent histone deacetylase activity (H3-K9 specific) (GO:0046969),histone deacetylase activity (H3-K9 specific) (GO:0032129)…	Papillary Carcinoma of the Thyroid GSE3467,Breast Cancer GSE2429,Adenocarcinoma of lung GSE1037,Uterine leiomyoma GSE2725,Pseudomonas Infection GSE923,Infection by Yersinia enterocolitica GSE2973
588	HEATR5B	0.171791	0.10662	4.40102e-05	0.000264061	0.356587	0.0712636	no																									Astrocytoma GSE4290
589	HECA	0.202004	0.173157	0.480591	0.0521521	0.00118146	0	no																							tube development (GO:0035295),respiratory tube development (GO:0030323)		Overexertion GSE3606,Huntington's Disease GSE1751,Lung transplant rejection GSE2018,Huntington's Disease GSE3621,Essential Thrombocytemia GSE2006
590	HECTD1	0.136491	0	0.0793064	0.469677	0.00322217	0	no																							protein ubiquitination involved in ubiquitin-dependent protein catabolic process (GO:0042787),neural tube closure (GO:0001843),tube closure (GO:0060606),tube formation (GO:0035148)	ubiquitin-protein transferase activity (GO:0004842),ligase activity (GO:0016874)	Thrombocytopenia GSE2527,Leber congenital amaurosis GSE3249
591	HECW1	0.0391331	0.0299856	0.0393011	0.000572133	0.00144998	0.0947855	no																							protein ubiquitination involved in ubiquitin-dependent protein catabolic process (GO:0042787)	ubiquitin-protein transferase activity (GO:0004842),ligase activity (GO:0016874)	Alzheimer's Disease GSE5281,Anaplasmosis GSE2600
592	HELB	0.0707887	0.145297	0.0484552	0.483144	0.135653	0.00279255	no																							DNA duplex unwinding (GO:0032508),DNA geometric change (GO:0032392),DNA conformation change (GO:0071103),DNA replication (GO:0006260)	ATP binding (GO:0005524),ATPase activity (GO:0016887),ATPase activity, coupled (GO:0042623),helicase activity (GO:0004386),DNA-dependent ATPase activity (GO:0008094),DNA helicase activity (GO:0003678),5'-3' DNA helicase activity (GO:0043139),purine NTP-dependent helicase activity (GO:0070035),ATP-dependent helicase activity (GO:0008026),ATP-dependent DNA helicase activity (GO:0004003)	In situ melanoma of skin GSE4587
593	HELZ2	0.202118	0.250436	0	0.0021565	0.0309328	0	no																								ATP binding (GO:0005524),helicase activity (GO:0004386),ligand-dependent nuclear receptor transcription coactivator activity (GO:0030374),transcription coactivator activity (GO:0003713)
594	HEPACAM2	0.0950808	7.59129e-05	0	0.000396092	5.37028e-05	0.00472585	no																							microtubule organizing center organization (GO:0031023),centrosome organization (GO:0051297),mitotic nuclear division (GO:0007067),organelle fission (GO:0048285),nuclear division (GO:0000280)		Type 1 diabetes mellitus GSE10586
595	HERC1	0.137782	0.112579	0.0402253	0.00286066	0.211643	0.00859245	no																					Ubiquitin mediated proteolysis Homo sapiens hsa04120		positive regulation of GTPase activity (GO:0043547),positive regulation of GTP catabolic process (GO:0033126),neuron differentiation (GO:0030182),central nervous system neuron differentiation (GO:0021953),negative regulation of cellular catabolic process (GO:0031330),negative regulation of catabolic process (GO:0009895),cell differentiation in hindbrain (GO:0021533),neuromuscular process controll…	guanyl-nucleotide exchange factor activity (GO:0005085),ARF guanyl-nucleotide exchange factor activity (GO:0005086),ubiquitin-protein transferase activity (GO:0004842),ligase activity (GO:0016874)
596	HGF	0.141464	0.115008	0.00844996	0.471041	0.3343	0.0341013	no																					Focal adhesion Homo sapiens hsa04510,Rap1 signaling pathway Homo sapiens hsa04015,PI3K-Akt signaling pathway Homo sapiens hsa04151,Proteoglycans in cancer Homo sapiens hsa05205,Pathways in cancer Homo sapiens hsa05200,Malaria Homo sapiens hsa05144,Ras signaling pathway Homo sapiens hsa04014,Renal cell carcinoma Homo sapiens hsa05211,Melanoma Homo sapiens hsa05218,Cytokine-cytokine receptor intera…	Hs Signaling of Hepatocyte Growth Factor Receptor WP313 21339	cellular component morphogenesis (GO:0032989),hemostasis (GO:0007599),coagulation (GO:0050817),blood coagulation (GO:0007596),platelet activation (GO:0030168),cell morphogenesis (GO:0000902),positive regulation of kinase activity (GO:0033674),cell morphogenesis involved in differentiation (GO:0000904),secretion by cell (GO:0032940),regulation of phosphatidylinositol 3-kinase signaling (GO:0014066…	endopeptidase activity (GO:0004175),protein heterodimerization activity (GO:0046982),serine-type endopeptidase activity (GO:0004252),serine-type peptidase activity (GO:0008236),serine hydrolase activity (GO:0017171),chemoattractant activity (GO:0042056),growth factor activity (GO:0008083)
597	HIC2	0.0205344	0.129887	0	4.40102e-05	0.00295365	0	no																								protein C-terminus binding (GO:0008022)	Huntington's Disease GSE7958,COPD - Chronic obstructive pulmonary disease GSE475,CML - Chronic myeloid leukemia GSE11889,Astrocytoma GSE4290
598	HIPK1	0.279739	0.276854	0.0756536	0.478611	0.489501	0.0840986	no																							embryonic camera-type eye morphogenesis (GO:0048596),sensory organ development (GO:0007423),neuron differentiation (GO:0030182),eye morphogenesis (GO:0048592),embryonic eye morphogenesis (GO:0048048),eye development (GO:0001654),smoothened signaling pathway (GO:0007224),organ morphogenesis (GO:0009887),embryonic organ morphogenesis (GO:0048562),embryonic morphogenesis (GO:0048598),definitive hemo…	ATP binding (GO:0005524),protein serine/threonine kinase activity (GO:0004674)	Polycystic Ovary Syndrome GSE6798,Overexertion GSE3606,Hepatitis C infection GSE2067,Polycystic Ovary Syndrome GSE5090,Infection by Yersinia enterocolitica GSE2973
599	HIPK2	0	0.12017	0.193469	0.0120588	0	0.00273884	no																						Hs Wnt Signaling Pathway NetPath WP363 28127	single-organism behavior (GO:0044708),behavior (GO:0007610),embryonic camera-type eye morphogenesis (GO:0048596),locomotory behavior (GO:0007626),sensory organ development (GO:0007423),neuron differentiation (GO:0030182),eye morphogenesis (GO:0048592),embryonic eye morphogenesis (GO:0048048),positive regulation of MAPK cascade (GO:0043410),peptidyl-threonine phosphorylation (GO:0018107),eye devel…	ATP binding (GO:0005524),protein serine/threonine kinase activity (GO:0004674),SMAD binding (GO:0046332),transcription corepressor activity (GO:0003714),transcription factor binding (GO:0008134),RNA polymerase II transcription cofactor activity (GO:0001104),virion binding (GO:0046790),RNA polymerase II transcription coactivator activity (GO:0001105),RNA polymerase II transcription factor binding …	Schizophrenia GSE4036,Actinic keratosis GSE2503,COPD - Chronic obstructive pulmonary disease GSE3320,Uterine leiomyoma GSE2725,Epilepsy GSE7486
600	HIST1H1A	0.0511273	0.0986867	0.0150515	0.475882	0	0.017346	no																				Apoptosis			spermatogenesis (GO:0007283),male gamete generation (GO:0048232),gamete generation (GO:0007276),multicellular organismal reproductive process (GO:0048609),nucleosome assembly (GO:0006334),nucleosome organization (GO:0034728),protein-DNA complex assembly (GO:0065004),protein-DNA complex subunit organization (GO:0071824)	chromatin binding (GO:0003682),structure-specific DNA binding (GO:0043566),chromatin DNA binding (GO:0031490)	Meningococcal infection GSE4646
602	HLTF	0.0692705	0.135011	0.00290467	0	0.00682026	0.37694	no																							ATP catabolic process (GO:0006200),purine ribonucleoside monophosphate catabolic process (GO:0009169),ribonucleoside monophosphate catabolic process (GO:0009158),purine nucleoside monophosphate catabolic process (GO:0009128),nucleoside monophosphate catabolic process (GO:0009125),ribonucleoside monophosphate metabolic process (GO:0009161),ATP metabolic process (GO:0046034),purine ribonucleoside m…	ATP binding (GO:0005524),ATPase activity (GO:0016887),helicase activity (GO:0004386),zinc ion binding (GO:0008270),ligase activity (GO:0016874)	Type 1 diabetes mellitus GSE11,Setleis syndrome GSE16524,Obesity GSE5109,COPD - Chronic obstructive pulmonary disease GSE1650,Hypoxia GSE4483,Viral cardiomyopathy GSE4172
603	HNRNPH3	0.117703	0.129963	0	0.00198046	0.0306106	0.000214811	no																							epithelial cell differentiation (GO:0030855),RNA splicing, via transesterification reactions (GO:0000375),RNA splicing, via transesterification reactions with bulged adenosine as nucleophile (GO:0000377),mRNA splicing, via spliceosome (GO:0000398),mRNA processing (GO:0006397),RNA splicing (GO:0008380)		Alzheimer's Disease GSE5281,Cardiomyopathy, Dilated GSE3586,COPD - Chronic obstructive pulmonary disease GSE3320,Osteoarthritis GSE16464,Huntington's Disease GSE5786,Viral cardiomyopathy GSE4172
604	HRC	0.00497229	0.129355	0.0406654	0.481736	5.37028e-05	0.00671285	no																							regulation of ion transmembrane transport (GO:0034765),regulation of transmembrane transport (GO:0034762),regulation of system process (GO:0044057),muscle system process (GO:0003012),muscle contraction (GO:0006936),regulation of blood circulation (GO:1903522),regulation of heart rate (GO:0002027),regulation of heart contraction (GO:0008016),cytosolic calcium ion homeostasis (GO:0051480),regulatio…	calcium ion binding (GO:0005509),ion channel binding (GO:0044325),ATPase binding (GO:0051117)	Breast Cancer GSE3744,Inclusion Body Myositides GSE3112
605	HRH2	0.265353	0.284483	0.0396092	0	0.000107406	0.0100961	no																				Signaling by GPCR	Calcium signaling pathway Homo sapiens hsa04020,Neuroactive ligand-receptor interaction Homo sapiens hsa04080,Gastric acid secretion Homo sapiens hsa04971		regulation of system process (GO:0044057),cellular component morphogenesis (GO:0032989),regulation of blood circulation (GO:1903522),single-organism behavior (GO:0044708),behavior (GO:0007610),regulation of synaptic plasticity (GO:0048167),learning or memory (GO:0007611),learning (GO:0007612),cell morphogenesis (GO:0000902),regulation of synaptic transmission (GO:0050804),cognition (GO:0050890),c…	G-protein coupled amine receptor activity (GO:0008227)
606	HRH4	7.59129e-05	0.13577	0	0.00536925	0.000161108	0.0095591	no																				Signaling by GPCR	Neuroactive ligand-receptor interaction Homo sapiens hsa04080	Hs GPCRs, Other WP117 20929	cytosolic calcium ion homeostasis (GO:0051480),cellular divalent inorganic cation homeostasis (GO:0072503),cellular calcium ion homeostasis (GO:0006874),divalent inorganic cation homeostasis (GO:0072507),calcium ion homeostasis (GO:0055074),positive regulation of cytosolic calcium ion concentration (GO:0007204),inflammatory response (GO:0006954),cellular metal ion homeostasis (GO:0006875),metal i…	G-protein coupled amine receptor activity (GO:0008227)	Cardiomyopathy GSE5406,Lung transplant rejection GSE2018,In situ melanoma of skin GSE4587
607	HSPA2	0.105519	0.137896	0	4.40102e-05	0.0989206	0.00451104	no																					Longevity regulating pathway - multiple species Homo sapiens hsa04213,Estrogen signaling pathway Homo sapiens hsa04915,Toxoplasmosis Homo sapiens hsa05145,MAPK signaling pathway Homo sapiens hsa04010,Protein processing in endoplasmic reticulum Homo sapiens hsa04141,Legionellosis Homo sapiens hsa05134,Epstein-Barr virus infection Homo sapiens hsa05169,Measles Homo sapiens hsa05162,Endocytosis Homo…		cellular component disassembly (GO:0022411),positive regulation of kinase activity (GO:0033674),positive regulation of protein kinase activity (GO:0045860),positive regulation of protein serine/threonine kinase activity (GO:0071902),synaptonemal complex organization (GO:0070193),male meiosis (GO:0007140),negative regulation of cellular component organization (GO:0051129),cellular process involved…	ATP binding (GO:0005524),glycolipid binding (GO:0051861),unfolded protein binding (GO:0051082)	Escherichia coli infection of the central nervous system GSE3253
608	HSPA4L	0.141388	0.00201169	0.0423818	0.00453305	0.000107406	0.0121368	no																					Protein processing in endoplasmic reticulum Homo sapiens hsa04141		response to unfolded protein (GO:0006986),response to topologically incorrect protein (GO:0035966),protein folding (GO:0006457)	ATP binding (GO:0005524)	Streptococcal tonsillitis GSE11494
609	HSPG2	0.288507	0.267593	0.000132031	0.00158437	0.338865	0.0267977	no																				Metabolism of lipids and lipoproteins	ECM-receptor interaction Homo sapiens hsa04512,Proteoglycans in cancer Homo sapiens hsa05205,Hepatitis B Homo sapiens hsa05161		extracellular structure organization (GO:0043062),extracellular matrix organization (GO:0030198),cellular component disassembly (GO:0022411),extracellular matrix disassembly (GO:0022617),angiogenesis (GO:0001525),detection of external stimulus (GO:0009581),detection of abiotic stimulus (GO:0009582),organ morphogenesis (GO:0009887),phototransduction (GO:0007602),embryonic organ morphogenesis (GO:0…	protein C-terminus binding (GO:0008022)	Huntington's Disease GSE3583,Leukemia, Acute Megakaryocytic GSE2433
610	HTATSF1	0.116716	0.189251	0.498724	0.0514039	0	0.000161108	no																							regulation of DNA-templated transcription, elongation (GO:0032784),viral genome replication (GO:0019079)		Multiple benign melanocytic nevi GSE3189,Down Syndrome GSE5390
611	HTR1A	0.304335	0.220071	0.0394772	0.0103864	0.00161108	0.00123516	no																				Signaling by GPCR	cAMP signaling pathway Homo sapiens hsa04024,Neuroactive ligand-receptor interaction Homo sapiens hsa04080,Taste transduction Homo sapiens hsa04742,Serotonergic synapse Homo sapiens hsa04726	Hs Monoamine GPCRs WP58 20799,Hs SIDS Susceptibility Pathways WP706 29979,Hs SIDS Susceptibility Pathways WP706 29396,Hs GPCRs, Class A Rhodopsin-like WP455 21638	single-organism behavior (GO:0044708),behavior (GO:0007610),adenylate cyclase-inhibiting G-protein coupled receptor signaling pathway (GO:0007193),regulation of hormone secretion (GO:0046883),serotonin receptor signaling pathway (GO:0007210),vasoconstriction (GO:0042310),multicellular organismal response to stress (GO:0033555),vascular process in circulatory system (GO:0003018),circulatory system…	G-protein coupled amine receptor activity (GO:0008227),serotonin receptor activity (GO:0004993)	Tachycardia GSE7999,Type 1 diabetes mellitus GSE11,Acute Lung Injury GSE10474
612	HTR1D	0.0388674	0	0.487149	0.0554969	0.213361	0.000483325	no																				Signaling by GPCR	cAMP signaling pathway Homo sapiens hsa04024,Neuroactive ligand-receptor interaction Homo sapiens hsa04080,Taste transduction Homo sapiens hsa04742,Serotonergic synapse Homo sapiens hsa04726	Hs Monoamine GPCRs WP58 20799,Hs GPCRs, Class A Rhodopsin-like WP455 21638	synaptic transmission (GO:0007268),muscle system process (GO:0003012),muscle contraction (GO:0006936),adenylate cyclase-inhibiting G-protein coupled receptor signaling pathway (GO:0007193),serotonin receptor signaling pathway (GO:0007210),vasoconstriction (GO:0042310),smooth muscle contraction (GO:0006939),vascular process in circulatory system (GO:0003018),circulatory system process (GO:0003013)…	G-protein coupled amine receptor activity (GO:0008227),serotonin receptor activity (GO:0004993),serotonin binding (GO:0051378),amine binding (GO:0043176)	JRA - Juvenile rheumatoid arthritis GSE7753,Psoriasis vulgaris GSE14905
613	HTR2A	0.0122599	0.157367	0	8.80204e-05	0	0.045003	no																				Signaling by GPCR	Calcium signaling pathway Homo sapiens hsa04020,Neuroactive ligand-receptor interaction Homo sapiens hsa04080,Inflammatory mediator regulation of TRP channels Homo sapiens hsa04750,Gap junction Homo sapiens hsa04540,Serotonergic synapse Homo sapiens hsa04726	Hs Monoamine GPCRs WP58 20799,Hs SIDS Susceptibility Pathways WP706 29979,Hs GPCRs, Other WP117 20929,Hs SIDS Susceptibility Pathways WP706 29396,Hs GPCRs, Class A Rhodopsin-like WP455 21638	calcium ion transport (GO:0006816),synaptic transmission (GO:0007268),divalent metal ion transport (GO:0070838),divalent inorganic cation transport (GO:0072511),regulation of system process (GO:0044057),regulation of synaptic transmission, glutamatergic (GO:0051966),muscle system process (GO:0003012),muscle contraction (GO:0006936),regulation of blood circulation (GO:1903522),negative regulation …	G-protein coupled amine receptor activity (GO:0008227),serotonin receptor activity (GO:0004993),serotonin binding (GO:0051378),amine binding (GO:0043176),G-protein alpha-subunit binding (GO:0001965),drug binding (GO:0008144)	Ankylosing Spondylitides GSE11886
614	HTR2C	0	0.133151	0.500748	0.0657513	0.000590731	5.37028e-05	no																				Signaling by GPCR	Calcium signaling pathway Homo sapiens hsa04020,Neuroactive ligand-receptor interaction Homo sapiens hsa04080,Inflammatory mediator regulation of TRP channels Homo sapiens hsa04750,Gap junction Homo sapiens hsa04540,Serotonergic synapse Homo sapiens hsa04726	Hs Monoamine GPCRs WP58 20799,Hs GPCRs, Class A Rhodopsin-like WP455 21638	calcium ion transport (GO:0006816),synaptic transmission (GO:0007268),divalent metal ion transport (GO:0070838),divalent inorganic cation transport (GO:0072511),regulation of system process (GO:0044057),single-organism behavior (GO:0044708),behavior (GO:0007610),cytosolic calcium ion homeostasis (GO:0051480),calcium ion transport into cytosol (GO:0060402),cytosolic calcium ion transport (GO:00604…	G-protein coupled amine receptor activity (GO:0008227),serotonin receptor activity (GO:0004993),serotonin binding (GO:0051378),amine binding (GO:0043176),drug binding (GO:0008144)	Cardiomyopathy GSE5406,Huntington's Disease GSE7958,Breast Cancer GSE3744
615	HTR5A	0.144121	0.00743946	0	0.00220051	0.0897374	0.0217496	no																				Signaling by GPCR	Calcium signaling pathway Homo sapiens hsa04020,Neuroactive ligand-receptor interaction Homo sapiens hsa04080,Serotonergic synapse Homo sapiens hsa04726	Hs Monoamine GPCRs WP58 20799,Hs GPCRs, Class A Rhodopsin-like WP455 21638	serotonin receptor signaling pathway (GO:0007210),second-messenger-mediated signaling (GO:0019932),G-protein coupled receptor signaling pathway, coupled to cyclic nucleotide second messenger (GO:0007187),hippocampus development (GO:0021766),cyclic-nucleotide-mediated signaling (GO:0019935),cAMP-mediated signaling (GO:0019933),response to alcohol (GO:0097305),response to steroid hormone (GO:004854…	G-protein coupled amine receptor activity (GO:0008227),serotonin receptor activity (GO:0004993)	COPD - Chronic obstructive pulmonary disease GSE475
616	HTT	0	0.177294	0.26032	0.0115307	0.0129961	0.0123516	no																					Huntington's disease Homo sapiens hsa05016	Hs EGFR1 Signaling Pathway WP437 21600	regulation of membrane potential (GO:0042391),regulation of ion transmembrane transport (GO:0034765),regulation of transmembrane transport (GO:0034762),microtubule-based movement (GO:0007018),single-organism behavior (GO:0044708),microtubule-based process (GO:0007017),behavior (GO:0007610),regulation of synaptic plasticity (GO:0048167),learning or memory (GO:0007611),learning (GO:0007612),regulat…	tubulin binding (GO:0015631),ion channel binding (GO:0044325),p53 binding (GO:0002039),transcription factor binding (GO:0008134),dynein binding (GO:0045502),beta-tubulin binding (GO:0048487),drug binding (GO:0008144)	Retinoschisis GSE5581
617	HUWE1	0.0861231	0.0558719	0.0379368	0.475706	0.50239	0.0374309	no																					Ubiquitin mediated proteolysis Homo sapiens hsa04120		protein ubiquitination involved in ubiquitin-dependent protein catabolic process (GO:0042787),chromatin modification (GO:0016568),covalent chromatin modification (GO:0016569),histone modification (GO:0016570),histone ubiquitination (GO:0016574),protein monoubiquitination (GO:0006513),DNA repair (GO:0006281),base-excision repair (GO:0006284),protein polyubiquitination (GO:0000209)	ubiquitin-protein transferase activity (GO:0004842),ligase activity (GO:0016874)	Sickle Cell Anemia GSE9877,Cardiomyopathy GSE1869,Bipolar Disorder GSE5389,Cancer of Colon GSE4107,Bipolar Disorder GSE5388,Down Syndrome GSE5390
618	IARS	0.101647	0.139794	0	0.0363964	0.00177219	0.015896	no																				Gene Expression	Aminoacyl-tRNA biosynthesis Homo sapiens hsa00970		regulation of translational fidelity (GO:0006450),tRNA aminoacylation for protein translation (GO:0006418),regulation of translational elongation (GO:0006448),tRNA aminoacylation (GO:0043039),amino acid activation (GO:0043038),regulation of translation (GO:0006417),cellular amino acid metabolic process (GO:0006520),posttranscriptional regulation of gene expression (GO:0010608),osteoblast differen…	ATP binding (GO:0005524),aminoacyl-tRNA editing activity (GO:0002161),aminoacyl-tRNA ligase activity (GO:0004812),ligase activity, forming carbon-oxygen bonds (GO:0016875),ligase activity, forming aminoacyl-tRNA and related compounds (GO:0016876),carboxylic ester hydrolase activity (GO:0052689),ligase activity (GO:0016874)	Adenocarcinoma of lung GSE1037,Epilepsy GSE7486,Nutritional deficiency, NEC GSE1776,Muscular Dystrophy GSE3252
619	IARS2	0.00227739	0.0985349	0.0482792	0.48178	0.0105795	0.391118	no																				Gene Expression	Aminoacyl-tRNA biosynthesis Homo sapiens hsa00970		regulation of translational fidelity (GO:0006450),tRNA aminoacylation for protein translation (GO:0006418),regulation of translational elongation (GO:0006448),tRNA aminoacylation (GO:0043039),amino acid activation (GO:0043038),regulation of translation (GO:0006417),cellular amino acid metabolic process (GO:0006520),posttranscriptional regulation of gene expression (GO:0010608),tRNA metabolic proc…	ATP binding (GO:0005524),aminoacyl-tRNA editing activity (GO:0002161),aminoacyl-tRNA ligase activity (GO:0004812),ligase activity, forming carbon-oxygen bonds (GO:0016875),ligase activity, forming aminoacyl-tRNA and related compounds (GO:0016876),carboxylic ester hydrolase activity (GO:0052689),ligase activity (GO:0016874)	Polycystic Ovary Syndrome GSE6798,Familial combined hyperlipidaemia GSE1010,Viral cardiomyopathy GSE4172,Bipolar Disorder GSE7036,Ulcerative Colitis GSE3365
620	IBTK	0.000986867	3.79564e-05	0.00118828	0.466948	0.000268514	0.00461844	no																							calcium ion transport (GO:0006816),divalent metal ion transport (GO:0070838),divalent inorganic cation transport (GO:0072511),cytosolic calcium ion homeostasis (GO:0051480),calcium ion transport into cytosol (GO:0060402),cytosolic calcium ion transport (GO:0060401),cellular divalent inorganic cation homeostasis (GO:0072503),cellular calcium ion homeostasis (GO:0006874),divalent inorganic cation h…	protein kinase binding (GO:0019901),kinase binding (GO:0019900),protein kinase regulator activity (GO:0019887),kinase regulator activity (GO:0019207),protein kinase inhibitor activity (GO:0004860),kinase inhibitor activity (GO:0019210),enzyme inhibitor activity (GO:0004857)	Bipolar Disorder GSE5388,Arrhythmogenic Right Ventricular Cardiomyopathy GSE4120
621	IFI16	0.28957	0.260912	0.064519	0.482836	0.00209441	0.00220182	no																						Hs Id Signaling Pathway WP53 20789,Hs Senescence and Autophagy WP615 28686,Hs Senescence and Autophagy WP615 29531,Hs Senescence and Autophagy WP615 29697	inflammatory response (GO:0006954),positive regulation of type I interferon production (GO:0032481),positive regulation of peptidase activity (GO:0010952),positive regulation of cysteine-type endopeptidase activity (GO:2001056),positive regulation of endopeptidase activity (GO:0010950),myeloid cell differentiation (GO:0030099),positive regulation of cytokine production (GO:0001819),defense respon…	double-stranded DNA binding (GO:0003690),core promoter binding (GO:0001047),transcription factor binding (GO:0008134),structure-specific DNA binding (GO:0043566)	Influenza GSE3203,Escherichia coli infection of the central nervous system GSE3253,Lymphatic edema GSE4333,Tachycardia GSE7999,In situ melanoma of skin GSE4587,HIV - Human immunodeficiency virus infection GSE6740,Lung transplant rejection GSE3418,Appendicitis GSE9579,Eczema GSE6012,Huntington's Disease GSE9857,Psoriasis vulgaris GSE6710
622	IFIT2	0	0.0372732	0	0.00286066	0.0492992	0.37941	no																						Hs Type II interferon signaling (IFNG) WP619 28124	cellular response to interferon-alpha (GO:0035457),negative regulation of protein binding (GO:0032091),defense response to virus (GO:0051607),regulation of protein binding (GO:0043393),cellular response to cytokine stimulus (GO:0071345),response to interferon-alpha (GO:0035455),negative regulation of binding (GO:0051100),defense response to other organism (GO:0098542),response to virus (GO:000961…		Influenza GSE3203,Cardiac Hypertrophy GSE5500,Uterine leiomyoma GSE2725,Cancer of prostate GSE1413
623	IFIT3	0.0973962	0.0378805	0.0481472	0.459555	5.37028e-05	0.0096128	no																							cellular response to interferon-alpha (GO:0035457),defense response to virus (GO:0051607),cellular response to cytokine stimulus (GO:0071345),response to interferon-alpha (GO:0035455),defense response to other organism (GO:0098542),response to virus (GO:0009615),cytokine-mediated signaling pathway (GO:0019221),cellular response to type I interferon (GO:0071357),type I interferon signaling pathway…		Influenza GSE3203,Escherichia coli infection of the central nervous system GSE3253,Huntington's Disease GSE3621,Inclusion Body Myositides GSE3112
624	IFNA13	0.147081	7.59129e-05	0.468445	0.10536	0.0206756	0.131626	no																					PI3K-Akt signaling pathway Homo sapiens hsa04151,Cytosolic DNA-sensing pathway Homo sapiens hsa04623,Toll-like receptor signaling pathway Homo sapiens hsa04620,Autoimmune thyroid disease Homo sapiens hsa05320,Measles Homo sapiens hsa05162,Hepatitis C Homo sapiens hsa05160,Regulation of autophagy Homo sapiens hsa04140,RIG-I-like receptor signaling pathway Homo sapiens hsa04622,Herpes simplex infec…	Hs Toll-like receptor signaling pathway (for GenMAPP) WP75 26601,Hs Toll-like receptor signaling pathway WP245 26599	defense response to virus (GO:0051607),leukocyte differentiation (GO:0002521),lymphocyte activation involved in immune response (GO:0002285),cellular response to cytokine stimulus (GO:0071345),leukocyte activation involved in immune response (GO:0002366),cell activation involved in immune response (GO:0002263),adaptive immune response (GO:0002250),B cell activation (GO:0042113),lymphocyte activat…	type I interferon receptor binding (GO:0005132),cytokine receptor binding (GO:0005126),cytokine activity (GO:0005125)
625	IFT88	0.0622865	0.137934	0.111082	0.00268462	5.37028e-05	0.018259	no																						Hs Endochondral Ossification WP474 28899,Hs Endochondral Ossification WP474 29737	cellular component morphogenesis (GO:0032989),regulation of cell morphogenesis (GO:0022604),regulation of cell projection organization (GO:0031344),microtubule-based process (GO:0007017),cell projection morphogenesis (GO:0048858),cell part morphogenesis (GO:0032990),cell morphogenesis (GO:0000902),cell morphogenesis involved in differentiation (GO:0000904),sensory organ development (GO:0007423),m…		Synovial sarcoma GSE6461,Monoclonal gammopathy of undetermined significance (MGUS) GSE5900,Viral cardiomyopathy GSE4172
626	IGF1R	0.000151826	0.136643	0.0649591	0.463736	0.397132	0.0346383	no																					Focal adhesion Homo sapiens hsa04510,Rap1 signaling pathway Homo sapiens hsa04015,Longevity regulating pathway - multiple species Homo sapiens hsa04213,PI3K-Akt signaling pathway Homo sapiens hsa04151,Long-term depression Homo sapiens hsa04730,Longevity regulating pathway - mammal Homo sapiens hsa04211,Ovarian steroidogenesis Homo sapiens hsa04913,Proteoglycans in cancer Homo sapiens hsa05205,Pro…	Hs Insulin Signaling WP481 28132,Hs Id Signaling Pathway WP53 20789,Hs Endochondral Ossification WP474 28899,Hs Endochondral Ossification WP474 29737,Hs Senescence and Autophagy WP615 28686,Hs Senescence and Autophagy WP615 29531,Hs Senescence and Autophagy WP615 29697,Hs Apoptosis WP254 22525,Hs Apoptosis WP254 29955	cellular component morphogenesis (GO:0032989),protein autophosphorylation (GO:0046777),cell projection morphogenesis (GO:0048858),cell part morphogenesis (GO:0032990),negative regulation of protein kinase B signaling (GO:0051898),neuron projection morphogenesis (GO:0048812),cellular response to organonitrogen compound (GO:0071417),axonogenesis (GO:0007409),insulin-like growth factor receptor sign…	ATP binding (GO:0005524),transmembrane receptor protein kinase activity (GO:0019199),phosphatidylinositol 3-kinase binding (GO:0043548),transmembrane receptor protein tyrosine kinase activity (GO:0004714),protein tyrosine kinase activity (GO:0004713),insulin receptor binding (GO:0005158),growth factor binding (GO:0019838),G-protein alpha-subunit binding (GO:0001965),peptide hormone binding (GO:00…	Cardiomyopathy, Dilated GSE3586,Overexertion GSE3606,Thrombocytopenia GSE2527,NASH GSE24807,Leukemia, Adult T Cell GSE10789,Nephrolithiasis GSE10162
627	IGFN1	0.00246717	0.0950429	0.0636828	0.468709	0.046614	0.374846	no
[truncated: 844 more rows]
