# Supplementary material for: Discovering novel driver mutations from pan-cancer analysis of mutational and gene expression profiles
Source: PLoS One. 2020 Nov 24;15(11):e0242780. doi: 10.1371/journal.pone.0242780 (PMC7685479; doi:10.1371/journal.pone.0242780)
Supplement: S3 Table — Showing the heuristics used for the elimination of non-pathogenic genes from our dataset. (XLSX) [file pone.0242780.s005.xlsx]

## Sheet: SupplementaryTableS3
variant type	pathogenicity
3_prime_UTR_variant	Non-pathogenic
3'Flank	Non-pathogenic
3'UTR	Non-pathogenic
5_prime_UTR_premature_start_codon_gain_variant	pathogenic
5_prime_UTR_variant	Non-pathogenic
5'Flank	Non-pathogenic
5'UTR	Non-pathogenic
disruptive_inframe_deletion	pathogenic
disruptive_inframe_insertion	pathogenic
downstream_gene_variant	Non-pathogenic
exon_loss_variant	pathogenic
exon_variant	pathogenic
Frame_Shift_Del	pathogenic
Frame_Shift_Ins	pathogenic
frameshift_variant	pathogenic
IGR	Non-pathogenic
In_Frame_Del	pathogenic
In_Frame_Ins	pathogenic
inframe_deletion	pathogenic
inframe_insertion	pathogenic
initiator_codon_variant	pathogenic
intergenic_region	Non-pathogenic
intragenic_variant	pathogenic
Intron	Non-pathogenic
intron_variant	Non-pathogenic
Missense_Mutation	pathogenic
missense_variant	pathogenic
Nonsense_Mutation	pathogenic
Nonstop_Mutation	pathogenic
RNA	Non-pathogenic
Silent	Non-pathogenic
splice_acceptor_variant	pathogenic
splice_donor_variant	pathogenic
Splice_Region	pathogenic
splice_region_variant	pathogenic
Splice_Site	pathogenic
start_lost	pathogenic
stop_gained	pathogenic
stop_lost	pathogenic
stop_retained_variant	pathogenic
Translation_Start_Site	pathogenic
upstream_gene_variant	Non-pathogenic
